# Supplementary material for: Integrating single-cell sequencing and clinical insights to explore malignant transformation in odontogenic keratocyst
Source: Comput Struct Biotechnol J. 2025 Mar 18;27:1158–72. doi: 10.1016/j.csbj.2025.03.027 (PMC11981763; doi:10.1016/j.csbj.2025.03.027)
Supplement: Supplementary file 2 — Supplementary material [file mmc2.xlsx]

## Sheet: Table S1
Table S1 Major population markers
p_val	avg_logFC	pct.1	pct.2	p_val_adj	cluster	gene
0	5.39317676146707	0.731	0.212	0	B	IGKC
0	5.29258781107072	0.497	0.073	0	B	IGLC2
0	4.4858253453398	0.33	0.033	0	B	IGHG4
0	4.33591834296251	0.471	0.022	0	B	IGHG1
0	4.32133268994507	0.363	0.019	0	B	IGHG3
0	2.40345277934644	0.508	0.036	0	B	BANK1
0	2.26980630862014	0.333	0.016	0	B	JCHAIN
0	2.12198588911817	0.475	0.006	0	B	MS4A1
0	1.81076525616036	0.381	0.023	0	B	AFF3
0	1.76980663986162	0.312	0.015	0	B	MZB1
0	1.64789950633377	0.483	0.008	0	B	CD79A
0	1.64545494420665	0.349	0.037	0	B	AC120193.1
0	1.54248499217966	0.575	0.119	0	B	ST6GAL1
0	1.53742210600521	0.39	0.029	0	B	GNG7
0	1.21149277861715	0.258	0.003	0	B	BLK
0	1.20911973548157	0.363	0.043	0	B	PLCG2
0	1.18415665166775	0.254	0.004	0	B	TNFRSF13C
1.92542924582066e-293	1.63045033176093	0.504	0.101	1.49134122235039e-290	B	PRKCB
1.66610284490214e-271	1.24600536950616	0.321	0.042	1.20044647304089e-268	B	TMEM156
3.32818352856153e-260	1.27501136897913	0.395	0.066	2.19391025706156e-257	B	EBF1
1.27347011218598e-245	1.56321506315054	0.347	0.058	7.73620608151882e-243	B	2025-03-01
2.27074071051902e-225	1.23224879888424	0.41	0.082	1.27912888533273e-222	B	SEL1L3
3.70833365762978e-220	1.34748641886662	0.529	0.138	2.01564198913484e-217	B	MEF2C
9.59761314994757e-210	1.54310610372417	0.382	0.08	5.03988560358772e-207	B	ADAM28
5.89136795559682e-205	1.25897251233161	0.4	0.082	2.99223544262788e-202	B	LTB
5.2134311112072e-203	1.71813061086247	0.404	0.094	2.60520197882938e-200	B	ARHGAP24
6.78589230437627e-203	1.56248372253508	0.527	0.163	3.33715103768549e-200	B	RALGPS2
3.0651936266759e-191	1.4773110466605	0.54	0.173	1.35665469916675e-188	B	FCHSD2
6.56231956802917e-189	1.17426416542664	0.34	0.066	2.86357443460112e-186	B	TP53INP1
2.71494733816063e-185	-1.44037	0.728	0.903	1.16825692265129e-182	B	MYL6
1.33922972050706e-168	0.898356773174914	0.269	0.046	5.45947568430919e-166	B	POU2F2
8.38515383401366e-161	1.17335033721318	0.444	0.126	3.24736045106764e-158	B	CD37
5.35771202698696e-157	-1.27182	0.903	0.953	1.99991125325434e-154	B	TMSB10
1.05575968357449e-144	1.14496584490355	0.64	0.274	3.6752299456747e-142	B	SMAP2
3.28181291350454e-141	-2.02379	0.156	0.62	1.10518617050215e-138	B	CD9
4.68543254478226e-141	1.17018979576817	0.341	0.086	1.56090399034886e-138	B	INPP5D
1.38211606552097e-140	-1.61976	0.419	0.768	4.50744420441796e-138	B	PSMA7
5.60149561228625e-140	0.875516893229578	0.672	0.308	1.78912924803972e-137	B	HLA-DRA
1.70804555612119e-136	1.12313233585343	0.405	0.118	5.29186674197468e-134	B	RIPOR2
2.65928590755463e-132	1.66117602852818	0.442	0.158	7.92211499883244e-130	B	MGAT5
1.13577409340554e-131	1.37427806826647	0.392	0.124	3.35129075827529e-129	B	OSBPL10
6.502266490795e-130	1.16870437741769	0.492	0.178	1.90050207941331e-127	B	ANKRD44
1.86214866173179e-129	-1.52595	0.382	0.723	5.39187755493217e-127	B	TPI1
1.65929449748619e-127	-1.11567	0.817	0.924	4.67347837464702e-125	B	H3F3B
3.34464259295235e-122	-2.24815	0.134	0.569	9.1702404260929e-120	B	CST3
1.36413600656571e-119	1.56178861641475	0.289	0.072	3.67510102221034e-117	B	BACH2
1.22331015508346e-118	0.870984222922086	0.604	0.27	3.2393671132304e-116	B	HLA-DPA1
1.10626928646429e-117	0.691117667371866	0.983	0.668	2.90461313840989e-115	B	MALAT1
1.02415402275986e-114	1.08352220107945	0.382	0.121	2.60084753550377e-112	B	CDK14
1.2964817668007e-114	0.796851000357456	0.955	0.63	3.26565838203409e-112	B	RPS8
7.76890375149455e-114	-1.49871	0.212	0.618	1.92556940823043e-111	B	LGALS3
1.18581539139421e-111	-1.16201	0.497	0.792	2.84797926016865e-109	B	MYL12B
6.61224763386825e-110	0.789321824928261	0.447	0.15	1.57585120148082e-107	B	RHOH
3.04645040705343e-109	-1.34462	0.282	0.645	7.20497148941445e-107	B	TSPO
1.64469308756698e-106	0.93956019308076	0.264	0.066	3.83126926609025e-104	B	HDAC9
1.90326865447924e-103	1.16088650483241	0.612	0.334	4.30416565350917e-101	B	NCOA3
4.78503257794392e-103	-1.26771	0.301	0.644	1.07427448789753e-100	B	SEM1
1.0173565280086e-102	-1.34854	0.249	0.609	2.26760719070234e-100	B	DSTN
1.10294205448227e-102	-1.45107	0.208	0.586	2.44081076656926e-100	B	LAPTM4A
5.78136322298917e-101	-1.59145	0.543	0.801	1.23529789913552e-98	B	GSTP1
1.70722725845731e-100	0.736281132180364	0.899	0.582	3.59818468853908e-98	B	RPS27
7.82441421434515e-100	0.75120907361178	0.928	0.633	1.63794595397866e-97	B	RPS23
8.77738030017672e-100	-1.21964	0.421	0.692	1.82510601651057e-97	B	ELOB
2.15039005948052e-99	0.107218810347055	0.82	0.534	4.44155898818836e-97	B	CD74
6.79696212926351e-99	0.799312999885684	0.561	0.269	1.3854176361108e-96	B	HLA-DPB1
7.89221927841395e-99	0.713983769423786	0.481	0.193	1.59814861231256e-96	B	HLA-DQA1
2.65012301658527e-98	0.857502845341487	0.856	0.545	5.29716847095774e-96	B	RPS29
4.4864363750973e-97	0.874469306248098	0.512	0.212	8.91017767777337e-95	B	ARHGAP15
6.52265654892422e-97	0.664097949144962	0.972	0.647	1.28716525604312e-94	B	RPL11
1.89552492149163e-95	0.512819288186147	0.663	0.336	3.67044706985336e-93	B	HLA-DRB1
2.43500024973374e-95	0.782143364921911	0.476	0.195	4.68578743709632e-93	B	ISG20
3.41946354719987e-95	0.98295924024994	0.323	0.104	6.53961849502139e-93	B	STRBP
3.52430533228678e-95	0.64453921166097	0.967	0.637	6.6987747119576e-93	B	RPS14
4.2451953302163e-95	0.779660159275233	0.662	0.341	8.01979522687569e-93	B	TXNIP
1.67258482624935e-94	0.920076302230436	0.466	0.195	3.1216881377625e-92	B	HLA-DQB1
1.18714427697243e-93	-1.14969	0.41	0.734	2.17633751415147e-91	B	HSPB1
1.12523916600482e-92	0.650747309558964	0.958	0.643	2.03872279772872e-90	B	RPL32
5.64231664107394e-92	1.00478917142102	0.33	0.109	1.01046389695811e-89	B	EIF2AK3
1.85043274297439e-91	-1.56164	0.1	0.474	3.29483374958808e-89	B	SOX4
2.11473083413534e-91	-1.07455	0.296	0.631	3.74391946875321e-89	B	ENO1
6.3058815462869e-91	0.758040201463216	0.931	0.627	1.11005012538103e-88	B	FAU
3.10538709774489e-90	-1.17765	0.427	0.714	5.43565554024476e-88	B	DYNLL1
4.2375241676306e-90	0.811671162500438	0.393	0.141	7.3756726832321e-88	B	ELMO1
2.27621375270258e-89	-1.24454	0.189	0.552	3.93975723386767e-87	B	FKBP1A
4.4593732679519e-88	1.17463583168205	0.415	0.18	7.5497433108025e-86	B	LYN
4.53622141466615e-88	-1.10583	0.549	0.795	7.63810934071666e-86	B	PFN1
2.10427862331483e-86	-1.54651	0.501	0.728	3.50509464019033e-84	B	SAT1
9.45641864143559e-86	1.07990507403621	0.382	0.152	1.56673134945967e-83	B	TMEM131L
1.08229694713304e-85	0.770722262748938	0.912	0.623	1.78360234128062e-83	B	RPL39
9.07107089511135e-85	0.55354699443733	0.978	0.66	1.4561653806857e-82	B	RPLP1
1.10674762390158e-84	-1.68476	0.231	0.562	1.76748736514014e-82	B	PERP
1.49690385977485e-84	-1.50323	0.692	0.794	2.37831155813048e-82	B	GAPDH
3.1076222987267e-84	0.794575756685719	0.388	0.141	4.91226296220156e-82	B	CD52
6.00156939375188e-83	-2.97302	0.269	0.582	9.43861030239699e-81	B	KRT17
4.0223466093053e-82	0.740459883298819	0.35	0.123	6.26232877635663e-80	B	HLA-DRB5
3.44075311555839e-81	0.778065194927991	0.401	0.154	5.33007065131151e-79	B	CD53
8.21822579286158e-81	-1.03246	0.303	0.603	1.26675159957432e-78	B	POMP
1.11716751827608e-80	-1.19892	0.347	0.66	1.71346950748661e-78	B	NUCKS1
1.81991469430923e-80	0.786189683921932	0.28	0.086	2.77756635759057e-78	B	SP140
1.85030572877783e-80	-1.21003	0.524	0.719	2.81010647495072e-78	B	COX7A2
3.77767428409664e-80	-1.00244	0.249	0.584	5.65410167487353e-78	B	PKM
7.97558611129232e-80	0.724575450914066	0.886	0.615	1.18797888894259e-77	B	RPL30
1.37600072054861e-79	1.02657411362221	0.589	0.336	2.03977293416446e-77	B	ARID5B
5.07342146672066e-79	-1.18901	0.262	0.568	7.48498780390187e-77	B	ATP5F1B
1.49512261413476e-78	-0.955381	0.512	0.754	2.19535018156981e-76	B	SKP1
1.64904891858897e-77	0.860399021650959	0.336	0.123	2.38742213064128e-75	B	VOPP1
2.41423914793832e-77	0.868714767556281	0.35	0.132	3.47897475727558e-75	B	ATM
1.04595339193771e-76	-1.44287	0.114	0.44	1.49335152023107e-74	B	TSC22D1
2.94878174848672e-76	0.924941539999283	0.573	0.323	4.17165096491396e-74	B	RABGAP1L
5.23901798482975e-76	0.72366825508874	0.304	0.098	7.37796614572706e-74	B	PPP1R16B
1.66085708423001e-75	0.551154677888127	0.966	0.655	2.3283562979011e-73	B	RPL10
2.8284590791865e-75	-1.40629	0.386	0.637	3.94735672033135e-73	B	SLC25A5
1.13357509539802e-74	0.723440416242618	0.41	0.165	1.56787605382238e-72	B	LAPTM5
1.55267762562311e-74	0.561313310169394	0.917	0.609	2.13800258653578e-72	B	RPLP2
2.13547243086487e-74	0.705663199387857	0.844	0.556	2.91459061026676e-72	B	RPS21
4.25963678442401e-74	-1.34081	0.264	0.584	5.78824854627301e-72	B	NFE2L2
4.37929455523555e-74	0.667542213400814	0.893	0.609	5.92486043276454e-72	B	RPS28
1.31108950801986e-73	0.565752890136582	0.953	0.654	1.75086961799445e-71	B	RPL41
1.86568375806379e-73	0.85118874086402	0.387	0.155	2.48079889237478e-71	B	CD83
2.09486967063662e-73	-1.09364	0.285	0.591	2.77364325366085e-71	B	PPDPF
3.86665794328328e-73	-1.06103	0.501	0.71	5.09773601697033e-71	B	COX6A1
4.67391682575518e-73	-0.996651	0.347	0.608	6.13590216506554e-71	B	UQCR11
5.94833975860705e-73	0.619884338824427	0.33	0.115	7.77601107177906e-71	B	EVI2B
2.88967748052106e-72	1.06976176601035	0.335	0.132	3.76168015552535e-70	B	PDE7A
4.19465941568781e-72	1.0138984642414	0.315	0.119	5.41495575070165e-70	B	NDUFAF6
7.17542858937243e-72	-1.63712	0.308	0.612	9.18632762627838e-70	B	ANXA1
1.67586418549599e-71	-1.50792	0.642	0.808	2.12793541782937e-69	B	PABPC1
1.02368415216496e-70	-1.01575	0.305	0.587	1.28403977337549e-68	B	NDUFA1
1.12688153777968e-70	-0.908747	0.209	0.519	1.40778402433427e-68	B	AP2S1
1.23222650363538e-70	-1.0175	0.199	0.509	1.53320648737475e-68	B	PSMA4
1.88073726318851e-70	0.416252540618205	0.963	0.629	2.33076007552426e-68	B	RPS18
5.24609680742491e-70	-1.04207	0.51	0.716	6.47548092779436e-68	B	COX6B1
9.4977716216239e-70	0.889389473214119	0.387	0.16	1.16308284735633e-67	B	KLF2
9.85897810833444e-70	0.48733856830776	0.945	0.632	1.20256243997015e-67	B	RPS27A
2.00366937776712e-69	-1.12244	0.19	0.496	2.43441900635219e-67	B	CTSC
2.9214849599953e-69	0.50418077093551	0.866	0.551	3.51952189783675e-67	B	RPS11
2.93085226790356e-69	-1.07671	0.356	0.618	3.51952189783675e-67	B	COX7B
1.24495528981535e-67	-0.970504	0.331	0.627	1.4665857334243e-65	B	EIF4G2
1.54552015718216e-67	-1.03029	0.06	0.366	1.81376157234158e-65	B	LIMA1
1.42413758259829e-66	0.976579057137303	0.462	0.238	1.65253298067641e-64	B	DENND4A
4.48749870651667e-66	-1.44563	0.286	0.575	5.16846412361708e-64	B	MT2A
7.54143848802154e-66	0.908928679214249	0.336	0.135	8.65366100873642e-64	B	AP001011.1
1.07770723750575e-65	0.831994317558503	0.47	0.236	1.23208581669384e-63	B	FNBP1
1.58838718523543e-65	-1.45223	0.135	0.434	1.80924307988839e-63	B	SGK1
1.72035761631159e-65	-1.30789	0.11	0.407	1.9523853358449e-63	B	TNFSF10
2.35073183830198e-65	-2.19554	0.111	0.403	2.64837722960989e-63	B	CSTA
4.17060838258015e-65	0.516272846332278	0.932	0.627	4.68165901844559e-63	B	RPS7
4.40788204215884e-65	-1.41118	0.088	0.384	4.93014445596264e-63	B	ID2
5.20270351504232e-65	-1.085	0.284	0.572	5.79820720514536e-63	B	ATP1B3
1.57986273343768e-64	0.68852414232341	0.295	0.104	1.74811811454879e-62	B	AC079793.1
4.6186876098101e-64	0.435080273504744	0.93	0.609	5.09239073050307e-62	B	RPS4X
6.15738795319367e-64	0.406277255334326	0.963	0.639	6.76482955907256e-62	B	RPL13
1.4386915481013e-63	-0.622267	0.899	0.963	1.57503680364927e-61	B	ACTB
1.84221768207052e-63	-0.906565	0.157	0.453	2.00970381077144e-61	B	VPS29
2.99323922957488e-63	0.499299540719423	0.457	0.197	3.25391360739259e-61	B	CYTIP
4.48714424444715e-63	-1.02988	0.36	0.607	4.86086374061055e-61	B	NDUFB4
7.15474497801314e-63	0.310455013245043	0.943	0.625	7.72363445675272e-61	B	RPL8
3.07267872281106e-62	-1.4778	0.167	0.462	3.27139973161967e-60	B	DSP
8.73988005870042e-62	0.484680100261571	0.897	0.609	9.24160286616575e-60	B	RPL26
1.15329066494373e-61	-0.934975	0.151	0.439	1.21534868643832e-59	B	PSMB5
1.26796794793065e-61	0.637297854144281	0.391	0.174	1.32716834333741e-59	B	TCF4
4.3053170816045e-61	-0.724621	0.287	0.61	4.4611148435542e-59	B	CAPZB
8.61931190657984e-61	-0.998292	0.07	0.352	8.90145071632188e-59	B	TCEAL4
1.45338908837822e-60	-0.915432	0.291	0.571	1.49102320318324e-58	B	WDR83OS
3.49560184282169e-60	0.593147658484261	0.542	0.289	3.56252422020728e-58	B	TSC22D3
3.70017758195549e-60	0.924568150150577	0.264	0.098	3.75865251948016e-58	B	ITPR1
4.09028609505713e-60	-1.31785	0.157	0.435	4.14134783650522e-58	B	FXYD3
4.16921460299196e-60	0.449155846709419	0.473	0.216	4.20751162312368e-58	B	CXCR4
4.19907695363928e-60	-0.882214	0.222	0.5	4.22388968109261e-58	B	RNF7
4.85838394353471e-60	-0.893785	0.327	0.583	4.87127674234927e-58	B	HSPA5
4.88723017693322e-60	1.00919099887587	0.507	0.302	4.88439243037887e-58	B	SSH2
5.29576702509103e-60	-1.57548	0.079	0.366	5.2756737611373e-58	B	CALD1
1.25598079979103e-59	0.42747332852577	0.916	0.602	1.24322035588261e-57	B	RPL35A
4.99221688653398e-59	-0.847112	0.294	0.566	4.91012265328876e-57	B	SLC25A3
5.83788257650307e-59	-0.689134	0.697	0.83	5.70565545694694e-57	B	ATP5F1E
7.87885400972469e-59	-0.777783	0.083	0.372	7.65212084417838e-57	B	MGST2
8.32551984636025e-59	0.532436060153099	0.295	0.105	8.03555314267705e-57	B	IKZF3
1.11528202034212e-58	0.936163987320012	0.36	0.166	1.07309526565962e-56	B	CAMK1D
1.30631470574166e-58	-0.793496	0.29	0.564	1.24914327818791e-56	B	NEDD8
3.2971220342805e-58	-0.898205	0.254	0.534	3.14312107280242e-56	B	CANX
2.88420910726725e-57	0.950941729335692	0.323	0.144	2.732677876494e-55	B	UVRAG
3.01848857926645e-57	0.784340027949693	0.409	0.203	2.85118332813516e-55	B	PTPN1
4.63118314563478e-57	-0.855962	0.258	0.534	4.321786633074e-55	B	SF3B6
7.59881845924123e-57	-0.872571	0.324	0.583	7.04870040431772e-55	B	DAD1
1.61125902918903e-56	0.391070715148152	0.957	0.645	1.49015006693536e-54	B	EEF1A1
3.03053293766611e-56	-0.73207	0.17	0.459	2.79440391293962e-54	B	CTNNA1
3.04050959639798e-56	0.560064559882263	0.429	0.197	2.79528392627899e-54	B	RAC2
5.04090639295351e-56	-0.856783	0.253	0.54	4.60700182497008e-54	B	CBX3
5.06621016590338e-56	-0.933312	0.442	0.648	4.61650951058878e-54	B	PRDX1
9.13212796413735e-56	0.522252549779663	0.323	0.129	8.2971140347479e-54	B	PDE4B
1.31700036848383e-55	-0.699804	0.502	0.714	1.1930791057417e-53	B	CHCHD2
2.53944111988296e-55	-0.940943	0.181	0.448	2.29378906053101e-53	B	PDCD5
3.01290060322586e-55	-0.732273	0.752	0.847	2.71353739794022e-53	B	HSP90AB1
3.38943489182954e-55	0.82521822025294	0.455	0.25	3.04381077735254e-53	B	TPD52
3.56379469297409e-55	0.376245202535721	0.926	0.625	3.19114124791108e-53	B	RPL29
3.60667923293139e-55	-0.745583	0.341	0.599	3.22023446670549e-53	B	PARK7
7.34647797466726e-55	-0.94732	0.861	0.888	6.50310230317546e-53	B	RPLP0
1.29745671352163e-54	0.377714282274926	0.931	0.62	1.14523657829992e-52	B	RPS3A
1.61922736857491e-54	0.340269001298959	0.951	0.625	1.42519608901102e-52	B	RPL7A
2.47211273003037e-54	0.398379098740288	0.939	0.639	2.16358747462714e-52	B	RPL12
4.90009734573372e-54	-0.899806	0.378	0.62	4.27647368916963e-52	B	NDUFB2
5.517602125687e-54	-0.703086	0.119	0.398	4.80186373758524e-52	B	H2AFY
7.75095442049867e-54	-0.768764	0.28	0.547	6.68913843609721e-52	B	RBX1
9.40464411614852e-54	-0.806902	0.066	0.337	8.09374122240315e-52	B	PLS3
1.1064210378627e-53	-0.740285	0.13	0.41	9.49560570500335e-52	B	RALA
1.11847838434453e-53	-0.86798	0.292	0.549	9.57256831595644e-52	B	PEBP1
1.75207251136893e-53	-1.27499	0.095	0.358	1.49128325679209e-51	B	HES1
2.58263465076756e-53	-0.768541	0.235	0.505	2.19219689726248e-51	B	PGK1
2.76681660412568e-53	-0.711404	0.238	0.509	2.34211781500059e-51	B	CLTA
2.84559165722152e-53	-0.767141	0.115	0.382	2.40223762190837e-51	B	COMT
3.97005497460955e-53	0.298776784043496	0.898	0.579	3.34239791367807e-51	B	RPS2
4.10746791668358e-53	-0.787495	0.232	0.507	3.44871466110273e-51	B	PRDX6
4.78343895126392e-53	-0.799118	0.056	0.316	4.00541906994753e-51	B	LGALS3BP
5.74424257159102e-53	-0.84013	0.211	0.466	4.79698445695506e-51	B	ROMO1
1.46157023226053e-52	0.916265115566052	0.536	0.347	1.21726798214773e-50	B	SMCHD1
1.89393775921451e-52	0.576553685374952	0.252	0.09	1.57313618380654e-50	B	CARD11
4.58700534412247e-52	1.03866209513372	0.425	0.242	3.77964360562773e-50	B	ZCCHC7
6.45580065143291e-52	0.571690820120587	0.282	0.11	5.29136549689668e-50	B	DOCK2
7.77823605474353e-52	0.825720654147699	0.42	0.219	6.34171866968589e-50	B	PIP4K2A
1.83892315827304e-51	-0.819879	0.225	0.478	1.49145333218888e-49	B	NDUFC1
2.66964625660911e-51	0.272469378141375	0.939	0.638	2.15955562199121e-49	B	MT-ND4
2.8287668381009e-51	-0.82646	0.097	0.364	2.28231391088651e-49	B	KLF5
3.29114539599714e-51	-0.80804	0.368	0.614	2.64847445866969e-49	B	C11orf58
5.30259806216274e-51	-1.42783	0.049	0.29	4.24509284656139e-49	B	SEPT7
7.97511146569598e-51	-0.829989	0.034	0.281	6.36816761418023e-49	B	PLEKHA5
1.13138682970164e-50	-1.08476	0.489	0.694	9.01095803542837e-49	B	NFKBIA
1.84953744130829e-50	-0.893344	0.462	0.674	1.46929151299009e-48	B	NCL
1.93052786562663e-50	-0.892041	0.262	0.519	1.52970880646661e-48	B	ATP5PB
2.08446480135592e-50	-0.814613	0.286	0.552	1.64747164478595e-48	B	RBM3
3.23712536287604e-50	-1.04658	0.066	0.319	2.551975012535e-48	B	CCND1
3.30161204606988e-50	-0.808084	0.576	0.76	2.59620671094764e-48	B	HSPA8
4.05558314032523e-50	-0.932144	0.46	0.646	3.1810146038875e-48	B	ZFP36
5.45543072221889e-50	0.905981365586658	0.439	0.255	4.25743462558654e-48	B	TNFAIP8
6.25825505483609e-50	-0.864212	0.267	0.543	4.86245781888673e-48	B	AHNAK
6.26208982549805e-50	0.66757209852835	0.534	0.314	4.86245781888673e-48	B	STK17B
6.31918894101058e-50	0.643955592498183	0.494	0.277	4.89452779425974e-48	B	ZBTB20
8.92365626040053e-50	0.471623929033284	0.731	0.529	6.89458150273639e-48	B	CYBA
9.66733331444181e-50	-0.713974	0.22	0.483	7.432092326254e-48	B	BZW1
1.15674008652397e-49	0.337744513664759	0.944	0.631	8.87082211898159e-48	B	RPS3
1.16124731310226e-49	0.318398577740171	0.907	0.588	8.88339858136646e-48	B	RPS6
1.53066626588984e-49	-1.25703	0.24	0.475	1.16518678746435e-47	B	NPC2
1.92333690317781e-49	-0.853465	0.202	0.465	1.46051039054546e-47	B	MDH1
2.77351912880775e-49	-0.734569	0.116	0.384	2.09073405471342e-47	B	DYNC1I2
3.1644732419381e-49	-0.858956	0.798	0.851	2.37965315489627e-47	B	RPS16
4.40891138555143e-49	0.383394328711583	0.868	0.565	3.30743081227977e-47	B	RPL37
5.36280435221643e-49	0.734542553872564	0.352	0.165	4.01329479324564e-47	B	BCL2
7.53448571388426e-49	-0.663875	0.19	0.452	5.61138068239332e-47	B	YBX3
1.08161105793009e-48	-1.54373	0.1	0.34	8.03608484335492e-47	B	IL32
1.15208669706151e-48	-0.752134	0.344	0.574	8.53922249960762e-47	B	PSMB1
1.23312308513096e-48	0.854427525727656	0.322	0.153	9.11804759511394e-47	B	SWAP70
1.61767142050079e-48	0.661229224588741	0.41	0.212	1.19330228452275e-46	B	FAM107B
5.0143443268655e-48	-0.838853	0.1	0.342	3.69012864453556e-46	B	UQCRC1
6.09612173719807e-48	0.459115967826379	0.798	0.548	4.47559345170309e-46	B	MT-ND3
8.99316167061661e-48	-0.594978	0.045	0.286	6.58690626191593e-46	B	CTTN
1.16582150020461e-47	-0.91479	0.098	0.347	8.49870158102097e-46	B	SLK
1.27852461773234e-47	-0.751966	0.077	0.326	9.2984154240806e-46	B	PALLD
1.70842797782128e-47	-1.11057	0.186	0.414	1.23959052948147e-45	B	CLEC2B
2.28489134494003e-47	-0.799666	0.284	0.519	1.6501282901849e-45	B	PRDX5
2.30517801746579e-47	-0.780883	0.709	0.807	1.66090756597965e-45	B	COX4I1
2.65046114429958e-47	0.740480847305312	0.49	0.295	1.90525724298584e-45	B	CDC42SE2
3.08042874931312e-47	-0.831061	0.226	0.466	2.20920934053748e-45	B	NDUFB7
4.53029603869753e-47	-0.767061	0.252	0.497	3.24151574759646e-45	B	TXNDC17
4.78869423089871e-47	0.899470084727587	0.255	0.107	3.41850978483188e-45	B	BMP2K
6.42400821536215e-47	0.355069732790915	0.86	0.555	4.57537063283564e-45	B	RPL13A
7.47889309814582e-47	-0.777696	0.147	0.384	5.30231272235135e-45	B	HEBP2
9.96355250467345e-47	-0.775554	0.269	0.503	7.0477347876665e-45	B	NDUFAB1
2.42125163653101e-46	-0.759432	0.204	0.454	1.70489132279554e-44	B	CD46
2.92233751882167e-46	-0.836909	0.304	0.568	2.05305807274678e-44	B	SRSF11
3.64301518265595e-46	-0.59556	0.488	0.714	2.55357231649427e-44	B	RHOA
6.34981298212378e-46	-0.749264	0.215	0.462	4.43085373450808e-44	B	NDUFB3
6.70666377514067e-46	-1.03505	0.295	0.525	4.669345102953e-44	B	CD63
8.9040570006872e-46	-0.889645	0.146	0.385	6.18532497747289e-44	B	GRN
9.05492178684812e-46	-0.670619	0.238	0.487	6.26204434821716e-44	B	ATP6V1F
1.39863857749103e-45	-0.800243	0.245	0.489	9.62947120173932e-44	B	MRPL51
1.56683541471096e-45	-0.85417	0.879	0.89	1.07635686959146e-43	B	RPL36
3.71083267927165e-45	-0.649541	0.102	0.345	2.53794741874601e-43	B	ETHE1
3.79246429362253e-45	0.78710438999381	0.406	0.23	2.58806450980205e-43	B	STK17A
4.8078228674679e-45	-0.641754	0.096	0.332	3.27375754021738e-43	B	CAPNS1
5.69013604909891e-45	0.491470073185515	0.421	0.209	3.86604813756979e-43	B	LCP1
5.945604472399e-45	-0.785795	0.184	0.423	4.03078157032529e-43	B	HDLBP
6.99974747695624e-45	0.592827559283831	0.378	0.185	4.73506935220651e-43	B	DOCK8
1.03190497881237e-44	0.295982872430564	0.889	0.591	6.93502821118542e-43	B	RPL14
1.43591965354209e-44	-0.640919	0.451	0.648	9.60856645918815e-43	B	SEC61B
2.01577201906772e-44	0.592091502928612	0.871	0.755	1.34018559430807e-42	B	RPS10
2.28171645069389e-44	-0.706442	0.101	0.337	1.51051579220936e-42	B	AK2
2.66826885915836e-44	-1.04201	0.19	0.404	1.76265044337834e-42	B	SERPINB1
2.73833354806408e-44	-0.672768	0.249	0.489	1.80508616991747e-42	B	PSMD8
3.00342462748876e-44	-0.71788	0.267	0.515	1.97562848851076e-42	B	SSBP1
3.29417246158834e-44	-0.717681	0.087	0.325	2.16228922044343e-42	B	OAT
3.45704487968842e-44	-0.872221	0.045	0.268	2.26440094001071e-42	B	PKP1
5.57642854426271e-44	-0.778287	0.229	0.48	3.64491369532378e-42	B	HMGN3
7.49465017984193e-44	-0.6336	0.263	0.517	4.87813554352653e-42	B	RTN4
9.43352744878818e-44	-1.75645	0.147	0.368	6.11442567820827e-42	B	TIMP1
9.46070338765246e-44	-2.82331	0.08	0.298	6.11923825378389e-42	B	SPARC
9.4830270055794e-44	-0.850545	0.651	0.811	6.12089880597627e-42	B	DDX5
9.81123623862924e-44	-1.18812	0.135	0.381	6.31957840218734e-42	B	EMP1
9.84411537565743e-44	-1.61911	0.838	0.877	6.32760129810412e-42	B	FTL
1.02053978634112e-43	0.88904787440623	0.312	0.156	6.54624506426927e-42	B	BCL11A
1.0638745520232e-43	-0.714741	0.079	0.308	6.81011598569889e-42	B	SLC9A3R1
1.15935026683376e-43	0.902980887395725	0.446	0.28	7.40597731279248e-42	B	PRDM2
1.44674439770686e-43	-0.69266	0.074	0.306	9.22284669336501e-42	B	FRMD4B
1.51314748683413e-43	-0.722357	0.309	0.554	9.62635224581005e-42	B	VMP1
2.12715680117021e-43	-0.753231	0.065	0.295	1.3477213090768e-41	B	PHACTR2
2.35458057891159e-43	0.499339506252265	0.904	0.723	1.48876766318039e-41	B	RPS15A
2.98578501132513e-43	-0.666826	0.428	0.648	1.88019494351372e-41	B	YWHAE
3.11164804081133e-43	-0.710911	0.142	0.381	1.9554782880409e-41	B	LAMTOR2
4.91122055028249e-43	-0.746099	0.307	0.54	3.07392798159297e-41	B	ERH
5.75242987083421e-43	-0.687954	0.11	0.342	3.58595135328341e-41	B	PSMC5
7.45246708521297e-43	-0.685973	0.135	0.369	4.62710090649435e-41	B	ECHS1
9.01004763071822e-43	-0.765353	0.752	0.815	5.58298591389824e-41	B	RPL27
1.03808861609412e-42	0.407538067606329	0.275	0.112	6.41957315445668e-41	B	GPR183
1.10881769598428e-42	-0.707027	0.121	0.351	6.84330475238747e-41	B	REXO2
1.26208054689507e-42	-0.642151	0.542	0.704	7.77371361906622e-41	B	YBX1
1.50977829384679e-42	-0.727161	0.226	0.47	9.28094267856373e-41	B	SNRPD3
2.06463729145797e-42	-0.542502	0.581	0.763	1.26666519928615e-40	B	CDC42
2.65100754294174e-42	-0.747397	0.103	0.327	1.62319200979093e-40	B	UFD1
2.67781745758556e-42	-1.30841	0.243	0.464	1.63637357930801e-40	B	GADD45B
3.08867865790378e-42	-0.681009	0.121	0.367	1.88372917675541e-40	B	RND3
3.1820405383491e-42	-0.684087	0.179	0.427	1.9368561878022e-40	B	SCP2
4.04670546157209e-42	0.32280384299783	0.824	0.527	2.4535230647833e-40	B	RPL27A
4.51254441066331e-42	-0.682472	0.175	0.417	2.73061818224943e-40	B	TMEM14C
7.31611953830766e-42	-0.628752	0.124	0.358	4.41847983500678e-40	B	CHMP5
9.28120149633354e-42	0.744640387500385	0.307	0.15	5.59436157119467e-40	B	BASP1
9.77383752129221e-42	-0.74735	0.24	0.465	5.87986473950826e-40	B	VAMP8
1.05430568378976e-41	-0.700269	0.107	0.343	6.33032920449114e-40	B	TBCB
1.33952415273586e-41	0.603870063679686	0.725	0.571	8.02729928434478e-40	B	BTG1
1.37394042937889e-41	-0.884163	0.193	0.435	8.21764910869051e-40	B	CTSD
1.47934362867523e-41	-0.633182	0.524	0.701	8.83102587738263e-40	B	ATP6V0E1
1.49666907481352e-41	-0.67715	0.135	0.374	8.91726947612934e-40	B	RAB18
1.61348556343356e-41	-0.612276	0.245	0.504	9.59481952520128e-40	B	SNX6
1.62740410821546e-41	-1.19021	0.126	0.354	9.65904867446961e-40	B	STMN1
1.7552331536449e-41	-0.845182	0.197	0.432	1.03978266857029e-39	B	CD59
1.90151215982124e-41	-0.76921	0.119	0.342	1.12428720869431e-39	B	LAMP2
2.09653811151451e-41	-0.937088	0.077	0.29	1.23723702420843e-39	B	TP63
2.85146184711414e-41	0.688912660627141	0.351	0.181	1.679543554131e-39	B	FAM214A
2.9548348677744e-41	0.593232119862801	0.254	0.109	1.73712891600354e-39	B	TMEM243
4.11020496292645e-41	-0.581969	0.539	0.757	2.41178731366264e-39	B	MYL12A
5.21272249979472e-41	-0.591085	0.169	0.411	3.0529408031879e-39	B	ACTN4
5.65255791480963e-41	-0.960581	0.139	0.368	3.30429338333268e-39	B	CEBPD
6.47171376481517e-41	0.721646018785971	0.442	0.268	3.77601950774959e-39	B	CD55
8.22845531517344e-41	-0.853862	0.054	0.27	4.79199252959969e-39	B	PLXDC2
9.49637264340017e-41	-0.830927	0.494	0.675	5.52001158044698e-39	B	SNRPD2
9.91452316985381e-41	-0.554998	0.229	0.487	5.75228009079421e-39	B	ST13
1.22718270698375e-40	0.000525108486675308	0.948	0.634	7.09339078876318e-39	B	MT-CO3
1.29844060678288e-40	0.341627923272675	0.842	0.558	7.49130109485049e-39	B	RACK1
1.34819896087159e-40	-0.67072	0.281	0.527	7.76392197132406e-39	B	SRRM1
1.98676315931266e-40	-0.843873	0.102	0.326	1.1420017848205e-38	B	KRT18
2.42842522637624e-40	-0.555612	0.304	0.55	1.3932864882146e-38	B	VAPA
4.11685404794373e-40	-0.676538	0.184	0.415	2.34895712916009e-38	B	SH3GLB1
4.99186966128916e-40	-0.749091	0.093	0.314	2.83776341001946e-38	B	BNIP3L
7.22384113648467e-40	0.945580743389632	0.411	0.25	4.09906677821553e-38	B	ATF7IP
7.58767624707048e-40	0.443730207742958	0.349	0.164	4.28980630450251e-38	B	CD69
8.24714953771386e-40	-0.568978	0.295	0.534	4.64569430868092e-38	B	RAB2A
9.8700205175907e-40	-0.675665	0.184	0.414	5.54978177270409e-38	B	TIMM13
1.05790566652143e-39	-0.628168	0.23	0.476	5.92694997471374e-38	B	SUMO1
1.22649232652077e-39	-0.917809	0.077	0.29	6.83438583817743e-38	B	MDK
1.51282072274733e-39	-0.784374	0.289	0.5	8.39967950397091e-38	B	LDHB
1.8088178738702e-39	-0.700901	0.215	0.452	1.00251870068419e-37	B	EIF3I
1.93156981128031e-39	0.497928974456444	0.64	0.466	1.06483800521506e-37	B	MBNL1
2.19997498975371e-39	-0.612581	0.282	0.511	1.21065053521402e-37	B	RAB10
2.3301318523161e-39	-0.717575	0.14	0.364	1.28000257178116e-37	B	NDUFA10
2.60690443311768e-39	0.574879755858681	0.37	0.192	1.42727646623863e-37	B	RAPGEF1
2.60744458037269e-39	-0.687476	0.199	0.431	1.42727646623863e-37	B	GABARAPL2
2.78101360700323e-39	-0.66561	0.29	0.532	1.51960076846868e-37	B	CSDE1
2.96294527209559e-39	0.167194694695278	0.939	0.633	1.61616145105749e-37	B	MT-CYB
3.26518842326353e-39	-0.810971	0.917	0.933	1.77789222723288e-37	B	RPS19
3.81088161822288e-39	-0.613097	0.057	0.265	2.07138130343476e-37	B	PGRMC1
4.721014636773e-39	-0.623557	0.178	0.41	2.55710621462415e-37	B	DYNLRB1
6.086527137978e-39	-0.650561	0.059	0.269	3.29097353907216e-37	B	PDCL3
6.13603715153282e-39	-0.674134	0.46	0.663	3.31196346740052e-37	B	DNAJB1
8.06023541216233e-39	-0.645523	0.126	0.356	4.33545509617384e-37	B	CCDC47
8.51179687339517e-39	0.416224787984996	0.71	0.468	4.57040711839738e-37	B	RPL38
1.096219675482e-38	0.725049112287603	0.281	0.131	5.86581657785547e-37	B	JAZF1
1.17174708078031e-38	-0.860848	0.268	0.49	6.25914966495442e-37	B	PLP2
1.29417219081003e-38	-0.619096	0.226	0.463	6.90121218858458e-37	B	PSMA1
1.38899969527366e-38	-0.76019	0.208	0.434	7.39415610978841e-37	B	SLIRP
1.59298610563742e-38	-0.686937	0.211	0.445	8.45100950768124e-37	B	SRI
1.87730583795578e-38	-0.611817	0.308	0.532	9.94234008060616e-37	B	C19orf53
1.90928430704071e-38	-0.765621	0.662	0.765	1.00944447782825e-36	B	COX7C
2.30796418864346e-38	-0.624802	0.206	0.429	1.21401267389731e-36	B	PSMB2
2.34943380026646e-38	-0.595417	0.086	0.301	1.23164395938841e-36	B	GGCT
3.49030428770985e-38	-0.622777	0.087	0.303	1.82355155888409e-36	B	CISD1
3.87956609464312e-38	-0.778094	0.29	0.502	2.02351374990292e-36	B	LDHA
4.20592838719851e-38	-1.11253	0.075	0.283	2.18637706866081e-36	B	LYPD3
4.53014403899251e-38	-1.12874	0.364	0.531	2.35097022807481e-36	B	SOD2
4.96562929024542e-38	-0.670293	0.114	0.33	2.56836605459739e-36	B	APEX1
1.03404876610404e-37	-0.595589	0.398	0.596	5.31291855247682e-36	B	EDF1
1.34481957242365e-37	-0.702463	0.121	0.335	6.88680991617018e-36	B	MAP3K13
1.5733308423882e-37	-0.696485	0.358	0.602	8.04371883809757e-36	B	KTN1
1.67757900602837e-37	-0.623448	0.238	0.463	8.56256223472337e-36	B	RTRAF
3.09170362536718e-37	-0.622627	0.129	0.354	1.56514970132559e-35	B	APLP2
3.42905857680344e-37	-0.665502	0.34	0.529	1.73310102490252e-35	B	SEC61G
3.54258341778225e-37	-0.636482	0.117	0.336	1.78756220602165e-35	B	POLR2E
3.64200743216402e-37	-1.05191	0.117	0.321	1.83474267094806e-35	B	CALU
3.88811437723617e-37	-0.582166	0.101	0.326	1.9555447992781e-35	B	KIAA1217
4.68009698095833e-37	-0.644329	0.19	0.424	2.34625832789727e-35	B	DNAJC8
7.50595674660026e-37	-0.661412	0.46	0.633	3.74475929022817e-35	B	RAN
8.25280178838526e-37	0.54771713794661	0.612	0.442	4.11073351631334e-35	B	AKAP13
1.09686934564198e-36	-0.692935	0.324	0.536	5.42862716720124e-35	B	EIF3E
1.23060743314704e-36	-0.553459	0.106	0.322	6.08081012659673e-35	B	TFG
1.60984217010063e-36	-0.605759	0.178	0.409	7.9420589353595e-35	B	HADHA
1.62607722347237e-36	-0.661905	0.102	0.304	7.996686434543e-35	B	TRPS1
1.63236975024298e-36	-0.680218	0.253	0.458	8.01490960412489e-35	B	KDELR1
2.43904945854114e-36	-0.693319	0.349	0.548	1.19378562913936e-34	B	ATP5IF1
3.3803883565237e-36	1.13194768114362	0.411	0.261	1.64671685631788e-34	B	PDE4D
4.68230560246149e-36	-0.620714	0.096	0.301	2.27022209977248e-34	B	NDUFA8
4.98630502106927e-36	0.734296952518946	0.281	0.14	2.41383909629325e-34	B	RASSF3
5.86061468433914e-36	-0.630325	0.175	0.401	2.83266090717933e-34	B	SNRPB2
6.59502939857562e-36	-0.61577	0.246	0.49	3.18266667954314e-34	B	DEK
6.74092693552199e-36	-0.636418	0.204	0.416	3.24801552591512e-34	B	NDUFS8
7.57489638509877e-36	-1.67146	0.757	0.803	3.64418384787469e-34	B	RPL31
8.50058558102075e-36	-0.52672	0.054	0.252	4.07685979057562e-34	B	SDC4
8.87334259843123e-36	0.77370651979982	0.438	0.288	4.24905564736625e-34	B	MAP4K4
9.86186033585171e-36	-0.621279	0.361	0.571	4.71512587847774e-34	B	TMEM59
2.59451007701244e-35	-0.730653	0.201	0.405	1.23098179488514e-33	B	TMED2
2.64270485776265e-35	0.76063538049121	0.299	0.157	1.25193091595111e-33	B	SP110
3.38237953179109e-35	-0.638206	0.106	0.317	1.59989133822827e-33	B	SERINC3
3.74750412448189e-35	-0.559074	0.14	0.359	1.769895926596e-33	B	RALBP1
4.73977963425609e-35	-0.633778	0.156	0.374	2.23173028310824e-33	B	SBDS
5.65815323166487e-35	-0.552294	0.157	0.374	2.65607429429456e-33	B	RNH1
6.44186503431176e-35	-0.753748	0.276	0.489	3.01939277599163e-33	B	SRSF7
8.69180508317841e-35	-0.639772	0.327	0.53	4.0555648356481e-33	B	EIF2S2
8.7894808035695e-35	-0.917677	0.281	0.474	4.09497284595775e-33	B	TNFAIP3
1.01560321260665e-34	-0.59991	0.06	0.255	4.72453734729419e-33	B	MYO1B
1.22213537926396e-34	-0.607685	0.197	0.415	5.66829316172993e-33	B	NDUFA2
1.38088099198411e-34	-0.556334	0.186	0.41	6.39498578380444e-33	B	COX7A2L
1.57736990646128e-34	-0.546608	0.149	0.373	7.29404096149007e-33	B	RAB14
1.89002519088443e-34	0.812794893894496	0.262	0.132	8.72678993501959e-33	B	SESN3
2.05432446612718e-34	-0.641093	0.183	0.399	9.45721851553525e-33	B	SNRPC
2.21556685635838e-34	1.04749820213802	0.29	0.161	1.01843757186491e-32	B	SMIM14
2.27662497195067e-34	-0.654377	0.109	0.309	1.04495399823668e-32	B	MRPL32
2.38439526940442e-34	-0.696178	0.298	0.488	1.09280080231787e-32	B	ATP6V0B
2.39776438097619e-34	-0.604951	0.098	0.305	1.09730481612119e-32	B	CYB5R3
2.60379972866785e-34	-0.682739	0.276	0.478	1.18983662527415e-32	B	PHPT1
2.68222225761445e-34	-0.677136	0.255	0.476	1.22386759919604e-32	B	SRSF5
3.52152569517346e-34	0.392145223895826	0.277	0.125	1.60246632314003e-32	B	EMB
3.52230187224312e-34	-0.860607	0.369	0.519	1.60246632314003e-32	B	PSME2
3.56193501453622e-34	-0.566157	0.174	0.388	1.61812127009327e-32	B	CHMP2A
3.81036501230574e-34	-0.608412	0.166	0.369	1.72591708788387e-32	B	TECR
4.38622817309699e-34	-0.554366	0.079	0.279	1.98096386674768e-32	B	BCAP29
4.7585254570185e-34	0.326130556161382	0.705	0.474	2.14285807717075e-32	B	RPSA
6.3592735525901e-34	-0.556481	0.105	0.311	2.85540598849778e-32	B	MTCH2
7.90864027055595e-34	-0.474012	0.116	0.328	3.54083082171047e-32	B	EIF4H
8.27629138868584e-34	-0.628092	0.162	0.385	3.70008744306298e-32	B	IFNGR1
8.64094245309425e-34	-0.741517	0.262	0.475	3.85754580809461e-32	B	SF3B1
8.66673215883455e-34	0.418982772448401	0.52	0.342	3.86349202510809e-32	B	ZFP36L2
1.0232224168031e-33	0.268699569054763	0.356	0.186	4.54827502401632e-32	B	CTSS
1.02528118910211e-33	-0.621593	0.175	0.381	4.55089710612629e-32	B	FAM162A
1.23059807714456e-33	0.164405246940689	0.891	0.631	5.45441911675146e-32	B	TMSB4X
1.30838493931511e-33	-0.553421	0.155	0.365	5.79091174140867e-32	B	POLR2J
1.52388199266523e-33	-0.666322	0.194	0.407	6.73508015645564e-32	B	DUT
1.70403767667074e-33	-0.606344	0.234	0.445	7.48858089342028e-32	B	ENY2
2.19735178376394e-33	0.731015815454572	0.393	0.248	9.61558657691728e-32	B	PAN3
2.20457186168722e-33	-0.557795	0.097	0.29	9.63357481224166e-32	B	EBPL
2.46237254946716e-33	0.713342723796922	0.271	0.138	1.07449614545903e-31	B	EIF1AY
2.67024259828045e-33	-0.624956	0.129	0.336	1.16193056432479e-31	B	TXN2
2.84867697906146e-33	-0.606325	0.125	0.332	1.23783604719891e-31	B	PNKD
3.81004037017066e-33	-0.557066	0.201	0.413	1.65094644403675e-31	B	ZNHIT1
4.05156607078386e-33	0.246572104853339	0.824	0.555	1.75315111738863e-31	B	RPL9
4.25738935276408e-33	0.775775142018427	0.513	0.377	1.8370812942526e-31	B	ARID1B
6.2107745553765e-33	-0.563907	0.221	0.433	2.67253079548159e-31	B	PSMA3
6.28817051355158e-33	0.290143680046768	0.799	0.548	2.70208181485236e-31	B	RPL17
1.33882375724434e-32	0.793230023067045	0.356	0.217	5.68990914224201e-31	B	ITSN2
1.38777668843945e-32	-0.609989	0.613	0.759	5.88987635085357e-31	B	HNRNPA2B1
1.41257372558934e-32	-0.659684	0.149	0.347	5.98518657655397e-31	B	EMC4
1.43386897512615e-32	0.470575231144848	0.286	0.137	6.0605905303354e-31	B	CORO1A
1.55935605104942e-32	-0.655967	0.263	0.483	6.58201214899363e-31	B	HP1BP3
1.73159018754402e-32	-0.655944	0.086	0.281	7.2792574206905e-31	B	CDH1
1.76487557674558e-32	-0.581555	0.135	0.336	7.39910353433443e-31	B	POLR2F
1.87960731280189e-32	-0.796021	0.808	0.85	7.84824713817091e-31	B	RPL3
1.96882843819064e-32	-0.533652	0.201	0.414	8.20972310525201e-31	B	TXNL1
2.7496059425619e-32	-0.564238	0.112	0.309	1.14193419989883e-30	B	RPL26L1
3.18298978166144e-32	-0.460855	0.126	0.336	1.32015246874745e-30	B	RAB5C
3.78335966303151e-32	-0.519063	0.115	0.312	1.56496727743715e-30	B	VDAC3
4.95405533308612e-32	-0.571936	0.152	0.353	2.04104444587333e-30	B	MRPL18
6.02083232123844e-32	-0.598987	0.229	0.434	2.47397118006113e-30	B	RWDD1
7.59493314347237e-32	-0.51569	0.153	0.365	3.11663865762995e-30	B	PSMG2
8.38588804947702e-32	-0.586707	0.198	0.405	3.42759345051315e-30	B	ZC3H15
8.99548836318279e-32	-0.471013	0.163	0.378	3.67191331315058e-30	B	PDCD10
1.26414492263582e-31	0.68921674790827	0.397	0.255	5.14661471657068e-30	B	REL
1.5523476925406e-31	0.644225918886303	0.331	0.188	6.2951356296195e-30	B	OGA
1.57999771083756e-31	-0.50785	0.337	0.561	6.39888746106786e-30	B	RAB7A
1.67434552765773e-31	-0.552542	0.116	0.308	6.77213748536445e-30	B	POLR2I
2.29929845271563e-31	-0.570295	0.091	0.275	9.2756334195359e-30	B	ATP6V1E1
2.59492267566513e-31	-0.484564	0.123	0.323	1.04410252386308e-29	B	GLRX3
3.27342300953763e-31	0.833468390453801	0.312	0.184	1.31539807628398e-29	B	SNX2
3.33578985431399e-31	-0.469255	0.4	0.605	1.33872333246575e-29	B	UBE2D3
4.0523103494219e-31	0.610204659195878	0.37	0.216	1.62207595924792e-29	B	RESF1
4.54833363762467e-31	-0.552451	0.129	0.325	1.81827706788242e-29	B	CNIH1
4.99087007220733e-31	0.296591386897874	0.737	0.508	1.99261773939597e-29	B	RPL10A
6.43780697446414e-31	-0.637711	0.369	0.574	2.56041252481191e-29	B	XRCC5
6.94950755280249e-31	-1.06047	0.142	0.326	2.76038003847342e-29	B	GLUL
7.98804187335188e-31	-0.57608	0.095	0.28	3.16882859564901e-29	B	VCL
9.33012463880705e-31	-0.573053	0.296	0.507	3.69649516060767e-29	B	TAX1BP1
1.09576172158685e-30	-0.646752	0.093	0.275	4.3191971575323e-29	B	OPTN
1.13897999660266e-30	-0.545501	0.097	0.281	4.48384730047568e-29	B	ACSL3
1.38098714350074e-30	0.258415607241951	0.87	0.6	5.41591692151138e-29	B	NACA
1.40945581783794e-30	0.48610910107862	0.333	0.183	5.52057650420417e-29	B	HLA-DMA
1.456404202231e-30	-0.531134	0.143	0.349	5.69726199413141e-29	B	VPS4B
2.27643083081362e-30	-0.511485	0.102	0.292	8.87149433965628e-29	B	TIMMDC1
2.4271891688958e-30	-0.669696	0.16	0.364	9.44713251642332e-29	B	ID1
2.49601758352472e-30	-0.470215	0.112	0.309	9.70283773811328e-29	B	ATP6V1D
2.66834544791993e-30	-0.514222	0.119	0.315	1.03597341688541e-28	B	SDHB
2.81061620116451e-30	0.397730808860392	0.649	0.44	1.08984369392339e-28	B	RPL36A
3.19340401117844e-30	-0.504211	0.082	0.268	1.23364143484203e-28	B	TSPAN14
3.42862488330942e-30	-0.463504	0.138	0.34	1.32121462854095e-28	B	MLF2
3.54872176031244e-30	-0.4063	0.937	0.936	1.36410046622829e-28	B	TPT1
3.61513870544909e-30	0.773028829883861	0.365	0.224	1.38790864153933e-28	B	CCND3
3.71012378897029e-30	-0.467334	0.078	0.259	1.4226120696767e-28	B	SPATS2L
4.95606916262805e-30	0.49715679566573	0.255	0.123	1.89566586168571e-28	B	KLF12
5.39265705202059e-30	-0.592623	0.162	0.358	2.05757759588303e-28	B	RTN3
5.94342224402493e-30	0.472158134086938	0.372	0.222	2.26493367729865e-28	B	BTG2
6.88479922860718e-30	-0.851337	0.308	0.485	2.62045269902589e-28	B	EGR1
7.43147525042906e-30	-0.466914	0.089	0.265	2.82505480010789e-28	B	PLSCR1
9.23243485723585e-30	-0.517447	0.424	0.608	3.50538353856472e-28	B	DNAJA1
9.92923638321064e-30	-0.562745	0.086	0.269	3.76533172123173e-28	B	GINM1
1.1059364517358e-29	-0.801056	0.08	0.255	4.18365361998518e-28	B	PRKCH
1.12890956850665e-29	0.636091652169543	0.308	0.173	4.26535076237474e-28	B	KDM4C
2.31204773311261e-29	0.242275061154935	0.792	0.551	8.70375004462877e-28	B	RPS9
2.60522474510771e-29	0.112034171605652	0.83	0.566	9.78364521853662e-28	B	MT-ND1
2.82741897509284e-29	-0.412537	0.097	0.291	1.06052172743737e-27	B	TJP1
3.10757827625199e-29	-0.558702	0.098	0.278	1.16138709475078e-27	B	BHLHE40
3.43254842519633e-29	-0.505465	0.144	0.335	1.28129175071606e-27	B	PDAP1
3.94030434390519e-29	-0.701221	0.107	0.283	1.46728977383258e-27	B	DPYD
3.99262520794075e-29	-0.515045	0.119	0.303	1.48498816557527e-27	B	BLVRB
4.31774111453426e-29	-0.663823	0.135	0.303	1.6020629366527e-27	B	LY6E
5.22978821779742e-29	-0.657282	0.144	0.328	1.93583391354599e-27	B	CDKN1A
5.69872464623761e-29	-1.00868	0.206	0.396	2.10689602613047e-27	B	ID3
6.96546067926431e-29	-0.505131	0.156	0.356	2.56909408053532e-27	B	RIOK3
7.0824198120736e-29	-0.490517	0.129	0.318	2.60912640449066e-27	B	MRPL27
7.94650865121854e-29	-0.614151	0.165	0.353	2.92050689243242e-27	B	PRMT1
1.03949854733289e-28	-0.505569	0.078	0.253	3.81584644472365e-27	B	FAM32A
1.06235749783892e-28	-0.493955	0.13	0.32	3.89514319503495e-27	B	PRKAR1A
1.1571856030965e-28	0.0483482372084012	0.948	0.646	4.23781611762833e-27	B	MT-ATP6
1.27623951915139e-28	0.721998291074493	0.335	0.203	4.66829430724302e-27	B	TRIO
1.46105004321981e-28	-0.732962	0.096	0.269	5.32544146341603e-27	B	TMEM14A
1.58073330844514e-28	-0.588291	0.162	0.356	5.74141610342878e-27	B	SF3B2
1.68675400713612e-28	-0.64168	0.195	0.386	6.11932232424957e-27	B	PDLIM1
1.73031510000793e-28	-0.594178	0.176	0.364	6.27001431911645e-27	B	ZFAND5
1.80504768958485e-28	-0.537596	0.238	0.436	6.53317611199974e-27	B	MORF4L2
2.11671107050032e-28	-0.505691	0.105	0.29	7.65226865650419e-27	B	IP6K2
2.85000396194492e-28	-0.460777	0.103	0.285	1.02673049708113e-26	B	GPI
3.33449244304811e-28	-0.475215	0.092	0.272	1.19987508560414e-26	B	PPP2R1A
3.52407964357403e-28	0.676163919610933	0.4	0.262	1.26515684260962e-26	B	SIPA1L1
3.64520171269982e-28	0.670518836302884	0.301	0.173	1.30712545674613e-26	B	TUT4
3.91562875725967e-28	-0.996	0.086	0.252	1.40247410586612e-26	B	CAV1
4.61875311636931e-28	-0.530291	0.091	0.269	1.65240426156298e-26	B	DDX1
4.85735626177586e-28	-0.494737	0.105	0.285	1.73376280763064e-26	B	FKBP3
5.5124193712846e-28	-1.07878	0.244	0.421	1.96531388908101e-26	B	TUBA1B
7.96081533715687e-28	-0.612499	0.153	0.339	2.83171045666813e-26	B	LEPROTL1
1.01892184026246e-27	-0.545002	0.225	0.415	3.59547112243868e-26	B	RANBP1
1.35662596910645e-27	-0.485781	0.114	0.297	4.75463639987058e-26	B	SMS
1.38597466772727e-27	0.790334324498926	0.337	0.205	4.85200758819505e-26	B	PVT1
1.44515721455446e-27	0.0211103538875062	0.972	0.659	5.04458810864134e-26	B	MT-CO2
1.48706885838546e-27	-0.585259	0.156	0.335	5.18249351749139e-26	B	TMEM147
1.59035772812406e-27	0.391378444538896	0.338	0.185	5.53623181266736e-26	B	FUT8
2.06464125981966e-27	-0.534056	0.202	0.398	7.14711905159025e-26	B	HSPA9
2.39103188573795e-27	-0.509346	0.272	0.468	8.26773994240324e-26	B	REEP5
2.55074785083291e-27	0.728252487102134	0.367	0.24	8.79057507391605e-26	B	RERE
3.04074911999568e-27	0.585112716622424	0.401	0.268	1.04676099150784e-25	B	GRB2
3.11353674565761e-27	-0.484208	0.115	0.295	1.07062814044355e-25	B	NUTF2
3.44144792447024e-27	-0.563602	0.084	0.257	1.1820725010636e-25	B	SUPT16H
3.73640414473673e-27	0.237950510032947	0.789	0.571	1.28054505765745e-25	B	MT-ND2
4.91377137646047e-27	-0.572342	0.34	0.518	1.68033625591058e-25	B	C12orf57
5.22070543229132e-27	0.234620592175139	0.765	0.522	1.78332850830485e-25	B	RPL23A
5.23265911308017e-27	0.821949986966147	0.448	0.323	1.78544322292346e-25	B	ADK
6.58508469367766e-27	0.600301563402379	0.276	0.154	2.24443447722246e-25	B	UBE2J1
7.66206222122465e-27	-0.642135	0.321	0.507	2.60291679537261e-25	B	EIF5
7.8907548728094e-27	-0.494174	0.103	0.274	2.67767105661972e-25	B	MRPS7
8.16672664134755e-27	-0.469113	0.149	0.338	2.76828801752987e-25	B	PSMC6
9.97710270841695e-27	-0.485516	0.529	0.68	3.35989778382798e-25	B	SUB1
1.01810819838929e-26	-0.486286	0.156	0.338	3.42486734011911e-25	B	ETFB
1.09354355415055e-26	0.699090193150481	0.52	0.409	3.67463843760222e-25	B	TNRC6B
1.09795957606108e-26	-0.464645	0.093	0.265	3.68548034512724e-25	B	MRPS10
1.27267381736441e-26	-0.51947	0.129	0.306	4.26270056319829e-25	B	BUD31
1.29920412468625e-26	-0.519171	0.149	0.334	4.34686200767057e-25	B	IK
1.39903063426237e-26	-0.471554	0.153	0.344	4.65072608484087e-25	B	VPS26A
1.41386625136185e-26	0.638113924533494	0.423	0.294	4.69500580918464e-25	B	PPP3CA
1.51433353152875e-26	0.468666145271832	0.313	0.171	5.0178696763448e-25	B	SH3KBP1
1.54740135422495e-26	-0.423025	0.153	0.347	5.12196461074759e-25	B	GNAI3
2.19202428013659e-26	-0.41788	0.135	0.321	7.23251291237401e-25	B	ETF1
2.23070931194434e-26	-0.53451	0.185	0.371	7.35232296836803e-25	B	NDUFA5
2.3591103741127e-26	-0.568119	0.178	0.357	7.75901885464542e-25	B	ERGIC3
3.29401233372993e-26	0.771790294290337	0.278	0.157	1.08109205639429e-24	B	HIPK2
4.88015717758408e-26	-0.449941	0.129	0.31	1.58987412908423e-24	B	PSMD11
6.51996513768239e-26	-0.413992	0.096	0.271	2.09328041342669e-24	B	CHMP2B
7.53367917385571e-26	-0.387439	0.093	0.268	2.41623652344097e-24	B	SERPINB6
9.38799767103828e-26	0.498916034371107	0.4	0.257	3.00474115541434e-24	B	UTRN
1.21635592293541e-25	-0.506412	0.143	0.316	3.88506589735926e-24	B	PSMD14
1.25504794891891e-25	0.652461465914233	0.323	0.199	4.00452065431573e-24	B	COBLL1
1.35978977331567e-25	-0.46335	0.133	0.311	4.33425995441009e-24	B	PCMT1
1.38467467121737e-25	-0.492373	0.162	0.335	4.40904323367487e-24	B	NENF
1.68987286427211e-25	-0.434827	0.14	0.317	5.35881689671223e-24	B	ANXA11
2.47426690123292e-25	-0.529051	0.461	0.599	7.82221807489778e-24	B	PSME1
2.68211102385336e-25	-0.452901	0.139	0.324	8.47065889307083e-24	B	VPS35
2.70843098729285e-25	-0.526055	0.174	0.353	8.54507218414531e-24	B	ECH1
2.72701155014559e-25	-0.430003	0.105	0.274	8.58620648847671e-24	B	TRAPPC3
3.30779921195403e-25	-0.835274	0.102	0.266	1.03726958689028e-23	B	PLAUR
3.35657376688077e-25	0.606236076094526	0.331	0.204	1.05150018650657e-23	B	TRAF3
3.90030489550958e-25	0.976032371429783	0.566	0.454	1.22059844719877e-23	B	SSR4
3.95281867866889e-25	0.739404149308912	0.43	0.314	1.23578434210413e-23	B	TBC1D5
4.21184282095054e-25	-0.501417	0.185	0.372	1.31543663587389e-23	B	CAP1
4.28572191061157e-25	-0.461095	0.156	0.321	1.3364899182478e-23	B	BAG1
4.56022603194038e-25	-0.57896	0.414	0.597	1.41852332250579e-23	B	CD99
5.20727836265553e-25	-0.511175	0.313	0.488	1.61493391623417e-23	B	EIF5A
5.73178424080712e-25	-0.441192	0.11	0.277	1.77582139348686e-23	B	KLF3
7.46293055412366e-25	-0.52051	0.252	0.44	2.30066183510308e-23	B	DECR1
8.68987674138451e-25	-0.489563	0.139	0.309	2.67358253427582e-23	B	COPZ1
8.79663573929562e-25	-0.518061	0.202	0.373	2.70374373486961e-23	B	AKR1A1
9.06565696444166e-25	-0.389639	0.111	0.282	2.78091271358744e-23	B	LRRFIP2
9.72002425106189e-25	-0.417163	0.089	0.253	2.97281136570977e-23	B	WASL
1.00995707001048e-24	-0.433937	0.1	0.268	3.08584713442452e-23	B	TMEM30A
1.31419300179408e-24	-0.476656	0.176	0.35	3.9996392516291e-23	B	IFI27L2
1.3268608059479e-24	-0.92747	0.326	0.494	4.03027465587038e-23	B	NAMPT
1.42862514440353e-24	-0.548378	0.128	0.291	4.335128719286e-23	B	ARL1
1.64008275402657e-24	-0.399293	0.126	0.303	4.95737013514645e-23	B	WDR1
2.27942565358547e-24	0.223517431985543	0.748	0.509	6.86308703589748e-23	B	RPL37A
2.4459440764712e-24	-0.450808	0.153	0.323	7.35016870778185e-23	B	PSMD7
2.61966137996513e-24	0.608883535714447	0.387	0.268	7.86456868934881e-23	B	SMDT1
3.11564203096684e-24	-0.404724	0.114	0.277	9.31745380341839e-23	B	METTL26
3.33601547496276e-24	-0.463321	0.23	0.416	9.96686899183184e-23	B	CACYBP
3.98468648813351e-24	0.562482120789514	0.287	0.166	1.18705343053224e-22	B	EPB41
4.04368965933994e-24	-0.508299	0.111	0.275	1.20347351609673e-22	B	NRBP1
4.48878735035008e-24	-0.492895	0.096	0.255	1.33082880084733e-22	B	FDFT1
5.97222838412844e-24	-0.487152	0.178	0.357	1.76220552187683e-22	B	DDX18
6.46028623609124e-24	-0.455663	0.101	0.263	1.90259114226786e-22	B	GRPEL1
6.67644972071714e-24	-0.426703	0.102	0.264	1.96252149190947e-22	B	PSMC4
7.47887308983949e-24	-0.510292	0.244	0.431	2.1942277089906e-22	B	HNRNPR
8.11806281227354e-24	-0.442465	0.172	0.342	2.37725729725765e-22	B	RHEB
8.6969751838087e-24	-0.522078	0.149	0.322	2.5434427436455e-22	B	SERINC1
9.72223616308735e-24	-0.552341	0.266	0.444	2.83096166169899e-22	B	RPN2
1.18002878115031e-23	-0.394611	0.139	0.31	3.42961085343329e-22	B	LSM4
1.21411245613755e-23	-0.504776	0.123	0.285	3.52206293221476e-22	B	FBL
1.27905063146667e-23	-0.439649	0.114	0.273	3.69631142172903e-22	B	ADRM1
1.28014400474961e-23	-0.402491	0.098	0.262	3.69631142172903e-22	B	CSNK2A1
1.54825432389706e-23	-0.454028	0.277	0.441	4.44148291323876e-22	B	PSMA2
1.68149548042864e-23	-0.357503	0.216	0.409	4.81035022849863e-22	B	MAP4
1.99438282528589e-23	-0.436164	0.135	0.312	5.69492799013893e-22	B	ARHGAP5
2.30229686396312e-23	-0.356805	0.106	0.27	6.53801663055046e-22	B	ETS2
2.63853259589387e-23	-0.521561	0.291	0.476	7.47914152662251e-22	B	EIF3A
2.77215074162474e-23	0.599182088921437	0.439	0.327	7.85071062861223e-22	B	TRA2A
2.82496012159959e-23	-0.451968	0.121	0.279	7.99296022715968e-22	B	AUP1
2.85006976074836e-23	0.479195654525677	0.515	0.385	8.05664793134176e-22	B	JMJD1C
2.87176457156814e-23	0.531450075768986	0.269	0.152	8.11057520112343e-22	B	UTY
3.05517828038864e-23	-0.41685	0.156	0.334	8.60504849845461e-22	B	METAP2
4.6948425835208e-23	-0.383809	0.17	0.328	1.30923143944772e-21	B	DYNLT1
5.85737014727423e-23	-0.659953	0.101	0.257	1.62319357694857e-21	B	ARL4A
6.5264341603771e-23	-0.466611	0.103	0.264	1.80055194262514e-21	B	DNTTIP2
6.77325579095882e-23	-0.0140374	0.977	0.665	1.86366794773966e-21	B	MT-CO1
7.11595752701054e-23	0.142229494456882	0.94	0.642	1.95449110019362e-21	B	RPS24
7.34702070340536e-23	-0.457546	0.119	0.281	2.01438403037969e-21	B	TTC1
7.49945280803674e-23	-0.505715	0.209	0.388	2.05435938902382e-21	B	TPR
7.66314683993186e-23	-0.360386	0.941	0.935	2.09549528150723e-21	B	RPL6
8.5697420058559e-23	-0.537967	0.144	0.307	2.33927530242667e-21	B	IVNS1ABP
9.15804015223605e-23	-0.319574	0.103	0.263	2.49766197180086e-21	B	PTMS
1.44435699557494e-22	-0.406141	0.112	0.274	3.91505410646568e-21	B	TSG101
1.60737737262314e-22	0.605966875265909	0.436	0.302	4.35312637750088e-21	B	PELI1
1.89838617476065e-22	-0.42315	0.156	0.317	5.13675113243968e-21	B	MRPS15
1.90183038445763e-22	-0.414194	0.109	0.269	5.14158018946476e-21	B	PFDN1
2.53057776699807e-22	-0.402058	0.106	0.263	6.805760449404e-21	B	EIF4G1
2.6971338713777e-22	-0.520878	0.126	0.286	7.2348572816471e-21	B	SMC3
2.90649549647458e-22	-0.556997	0.155	0.312	7.78297696385267e-21	B	MRPS33
3.08535555885016e-22	0.116934257578524	0.849	0.574	8.2334613199221e-21	B	RPL15
3.30102976619626e-22	-0.511648	0.115	0.275	8.79385246915671e-21	B	DSC3
3.52013647938011e-22	-0.433216	0.239	0.419	9.36144793168708e-21	B	PAIP2
4.79500271222752e-22	-0.442332	0.183	0.354	1.27190731190268e-20	B	CDC37
4.91259265141827e-22	-0.423114	0.29	0.473	1.30198413623816e-20	B	HNRNPM
5.81392150003757e-22	-0.536499	0.161	0.326	1.53823156203385e-20	B	RRBP1
5.96503295061562e-22	-0.392346	0.241	0.415	1.57686562180865e-20	B	SNRPB
6.16911401696381e-22	0.64479668736818	0.294	0.183	1.62942447121545e-20	B	TMEM131
6.73834293428223e-22	-0.391163	0.298	0.486	1.77071535869323e-20	B	GDI2
8.58399611170427e-22	-0.397719	0.11	0.269	2.24619398254072e-20	B	RBMS1
1.04836667404053e-21	0.601022589886743	0.309	0.195	2.73404850969055e-20	B	MDM4
1.06645184199762e-21	0.559913446589735	0.266	0.156	2.77887392504375e-20	B	SKAP2
1.36326134291358e-21	-0.42693	0.117	0.27	3.54036571049023e-20	B	HDDC2
1.43841412679824e-21	-0.452909	0.216	0.381	3.73240757759322e-20	B	C1QBP
1.55268482954615e-21	-0.425634	0.285	0.47	4.01882050033406e-20	B	MYH9
1.63617914496044e-21	0.508779464561962	0.458	0.337	4.22786507666091e-20	B	SIK3
1.79727157626692e-21	-0.491757	0.112	0.266	4.64025566465847e-20	B	BCCIP
1.83210020025242e-21	-0.62244	0.194	0.344	4.72623883465617e-20	B	NCOA7
2.05947567303333e-21	-0.471629	0.519	0.635	5.29955774932879e-20	B	HSPE1
2.21671577717915e-21	-0.362919	0.123	0.275	5.69471709855426e-20	B	H2AFJ
2.40779227570791e-21	-0.825645	0.473	0.533	6.18046564092646e-20	B	ITM2B
3.19136342104876e-21	0.660662907054769	0.333	0.227	8.14454872412954e-20	B	RB1
3.26146566165888e-21	-0.556741	0.121	0.273	8.31660322053625e-20	B	ITGAE
3.72413979515636e-21	-0.503493	0.158	0.322	9.46524193056064e-20	B	CAPG
4.01952220802168e-21	0.364598931997433	0.558	0.411	1.01909031954933e-19	B	RPS4Y1
5.05872715193736e-21	-0.460046	0.138	0.297	1.27733891296922e-19	B	SMAP1
5.60756837842736e-21	-0.542289	0.278	0.442	1.41476940961267e-19	B	CUTA
5.85899513556345e-21	-0.442984	0.106	0.257	1.47700071025246e-19	B	NDRG1
6.03624289067461e-21	0.767845216723367	0.267	0.163	1.51674677403796e-19	B	CARMIL1
6.16164827064507e-21	-0.375547	0.129	0.29	1.5470031338827e-19	B	MAX
6.22310231144782e-21	-0.552094	0.249	0.411	1.55864313511137e-19	B	SYNE2
6.80014469344702e-21	-0.513407	0.337	0.492	1.69767995884267e-19	B	ZNF706
7.73519573727456e-21	-0.372319	0.295	0.491	1.92646169077364e-19	B	LRRFIP1
8.24752174133183e-21	-0.480146	0.158	0.304	2.05240737823247e-19	B	CEBPB
8.41125142812317e-21	-0.358318	0.115	0.261	2.08812012617077e-19	B	CTNND1
9.3413245076426e-21	0.248331995217789	0.282	0.157	2.30975990339811e-19	B	BIRC3
9.47919355824809e-21	-0.345658	0.163	0.33	2.34198066045967e-19	B	TM9SF3
9.85395536421886e-21	-0.490203	0.266	0.437	2.42105666212711e-19	B	LMAN1
1.23239012192091e-20	-0.565366	0.11	0.254	3.0040842452678e-19	B	IFI6
1.33391043474166e-20	0.543088324590875	0.269	0.158	3.24389427701461e-19	B	PHTF2
1.37294992187347e-20	-0.417817	0.156	0.316	3.33359988083729e-19	B	CPNE3
1.49551983475727e-20	0.400462339908468	0.372	0.237	3.61421181906784e-19	B	STK4
1.49690429848714e-20	0.446129119016851	0.531	0.426	3.61473803396169e-19	B	HERPUD1
1.51905116560623e-20	-0.325817	0.137	0.297	3.66536162093554e-19	B	CHMP3
1.59426205768032e-20	-0.737477	0.198	0.35	3.84384646467329e-19	B	CTSB
1.6421302903577e-20	-0.358481	0.121	0.278	3.95310650006699e-19	B	RTF2
1.65731889256284e-20	-0.429568	0.192	0.355	3.98657251004519e-19	B	NDFIP1
1.83011191634604e-20	-0.692124	0.195	0.342	4.38519160032739e-19	B	NUCB2
2.09928943681294e-20	0.646103205159228	0.436	0.326	5.01853281877612e-19	B	ATP2B1
2.28922670334404e-20	-0.549194	0.156	0.302	5.46416192010825e-19	B	LAP3
2.33397475233085e-20	-0.448298	0.123	0.268	5.56240044436266e-19	B	MPC1
2.61413996809918e-20	-0.412656	0.157	0.316	6.20622869667807e-19	B	PPCS
2.86670477941272e-20	-0.40193	0.112	0.259	6.77986621952403e-19	B	MRPL22
3.05552850836261e-20	-0.65517	0.331	0.44	7.20444324551678e-19	B	RAC1
3.19530348778473e-20	-0.416433	0.176	0.333	7.52828081053586e-19	B	NUDC
3.7223648741712e-20	0.538658274356405	0.493	0.385	8.7633973048307e-19	B	SP100
3.73295318846899e-20	-0.424962	0.161	0.314	8.78165191231179e-19	B	SDC1
3.8755087118286e-20	-0.858619	0.278	0.413	9.10318505760983e-19	B	IFITM3
3.9898740761928e-20	-0.66621	0.382	0.521	9.35055057705033e-19	B	PPP1R15A
4.08552184079071e-20	-0.532182	0.151	0.298	9.56024453711312e-19	B	GADD45A
4.92155580975076e-20	0.136008162437846	0.359	0.21	1.14646347441878e-18	B	SAMSN1
5.34989806408208e-20	0.552679033952765	0.28	0.175	1.24157709229506e-18	B	UPF2
5.44181348234158e-20	-0.404466	0.132	0.287	1.26196306369691e-18	B	ACIN1
5.62961620384617e-20	0.430288256982359	0.271	0.156	1.30356329766489e-18	B	DOCK10
6.61554057094456e-20	0.639101826003994	0.332	0.228	1.52979271396372e-18	B	TBC1D22A
7.43463049959404e-20	-0.414062	0.11	0.252	1.69616879336099e-18	B	HSD17B10
7.97040597694188e-20	-0.458064	0.23	0.389	1.81439469491266e-18	B	SELENOS
8.97646241915629e-20	-0.684842	0.819	0.821	2.03444593028749e-18	B	RPL23
9.30769615149226e-20	-0.405603	0.203	0.373	2.10643566227563e-18	B	PCNP
1.02333798051748e-19	0.617744343563808	0.291	0.188	2.30750053219743e-18	B	EHMT1
1.05910102067771e-19	-0.384642	0.183	0.344	2.38467062664511e-18	B	SAR1A
1.35973492644392e-19	-0.360353	0.25	0.427	3.04388059906688e-18	B	UBE2I
1.45772943365379e-19	-0.478301	0.253	0.418	3.2585406431069e-18	B	DDX24
1.48615938736023e-19	0.697018363946288	0.328	0.226	3.31969647723105e-18	B	DIP2B
1.50542775749267e-19	-0.376952	0.183	0.347	3.3603143215157e-18	B	EAPP
1.86253836076277e-19	-0.4744	0.149	0.293	4.14250994207839e-18	B	MAST4
1.98259741447977e-19	-0.378882	0.174	0.334	4.4000596773218e-18	B	EIF3D
2.37234855173323e-19	-0.359718	0.137	0.279	5.25000734498563e-18	B	NAA10
2.43751877586727e-19	-0.378627	0.112	0.259	5.39037878043682e-18	B	ODF2L
2.61279651462415e-19	-0.303673	0.16	0.315	5.76975492630688e-18	B	PGLS
3.22400528152567e-19	-0.301579	0.152	0.311	7.07628798969035e-18	B	RAD23B
3.2380786968846e-19	0.0302433661419608	0.989	0.674	7.0999401406142e-18	B	B2M
3.70714135411344e-19	-0.419427	0.365	0.515	8.08835587557343e-18	B	SNU13
4.65853547913981e-19	-1.30085	0.494	0.513	1.01355861105835e-17	B	VIM
5.05402607129418e-19	0.428186354710633	0.423	0.31	1.09303716608268e-17	B	CHD2
5.57541653613455e-19	-0.411821	0.418	0.546	1.20290776547716e-17	B	ATP5F1D
5.91947856779393e-19	-0.401294	0.135	0.283	1.27536359518353e-17	B	HSPB11
6.36636796129925e-19	-0.406621	0.181	0.336	1.3687912017833e-17	B	MRPL34
8.33104561902761e-19	0.250622430890019	0.685	0.51	1.77763399014265e-17	B	RPL36AL
8.3370642640601e-19	0.561815141372446	0.313	0.214	1.77769390935382e-17	B	SEC11C
8.81566260443534e-19	0.612039969746067	0.409	0.304	1.87845157366311e-17	B	TCEA1
1.00349318845811e-18	-0.343929	0.349	0.508	2.13092707092593e-17	B	CSNK1A1
1.10014778711587e-18	-0.405363	0.207	0.363	2.33138021480328e-17	B	EIF3J
1.10284832309405e-18	-0.419956	0.174	0.328	2.33550558756664e-17	B	HNRNPH3
1.16881412678819e-18	0.56460539995456	0.298	0.19	2.47182247618783e-17	B	TGFBR2
1.20681942552623e-18	-0.359653	0.169	0.324	2.54871707168738e-17	B	DGUOK
1.21383348237468e-18	-1.90294	0.384	0.448	2.56178398848313e-17	B	LGALS1
1.29210744091348e-18	-0.345737	0.138	0.294	2.71772387877675e-17	B	PHF14
1.33102510105762e-18	0.197128118094156	0.788	0.552	2.79768111811175e-17	B	UBA52
1.5384938598001e-18	-0.605757	0.155	0.295	3.22282736743251e-17	B	IL6ST
1.83147336287083e-18	-0.355867	0.165	0.318	3.82879269422835e-17	B	PPM1G
1.85305054611621e-18	-0.445581	0.152	0.295	3.87128874037575e-17	B	DHRS7
2.01836409979147e-18	-0.439108	0.289	0.442	4.21097350435955e-17	B	DNAJC15
2.13160489218543e-18	-0.422717	0.245	0.402	4.43528426928737e-17	B	H2AFV
2.37280147437263e-18	-0.338249	0.115	0.259	4.91404647586985e-17	B	ACTR10
2.5697578657704e-18	-0.354727	0.119	0.263	5.30774921315325e-17	B	DAP3
2.62773515433651e-18	-0.434691	0.217	0.367	5.42388344781171e-17	B	LSM5
2.65914306376251e-18	0.69008462228183	0.328	0.229	5.4814085430133e-17	B	UBE2E2
2.70889189613691e-18	-0.353672	0.133	0.28	5.57653745688463e-17	B	ARPP19
2.79070015843451e-18	0.332727285975166	0.522	0.387	5.7373239753562e-17	B	SLC25A6
3.66460213783507e-18	-0.333101	0.3	0.475	7.46460903579265e-17	B	MACF1
3.89840993114618e-18	-0.399864	0.123	0.264	7.91484511708853e-17	B	BAZ2B
3.95895041478708e-18	-1.6382	0.443	0.494	8.02723833448516e-17	B	S100A6
4.03777897052636e-18	-0.537396	0.149	0.285	8.18171798985269e-17	B	S100A16
4.14367173651611e-18	0.46633282577068	0.494	0.398	8.38531925151811e-17	B	COMMD6
5.11672772546885e-18	-0.304243	0.126	0.266	1.03207329681299e-16	B	MRPS36
5.40755656764695e-18	-0.413643	0.169	0.313	1.0900254884765e-16	B	MESD
6.27230845236066e-18	-0.353203	0.166	0.318	1.2618744186431e-16	B	COPB1
8.25160506078114e-18	-0.61644	0.162	0.304	1.65470050480985e-16	B	DSG3
8.85214570192123e-18	0.583888968476208	0.285	0.184	1.7705434353578e-16	B	BTBD9
9.14477465983655e-18	-0.395586	0.146	0.279	1.8267144326954e-16	B	ATP2A2
9.64364451352261e-18	-0.351652	0.142	0.286	1.92054526475886e-16	B	MRPL3
1.01719810353706e-17	-0.467567	0.175	0.311	2.02147733443137e-16	B	PYCARD
1.06168673720004e-17	-0.44394	0.257	0.38	2.10718632235309e-16	B	SELENOW
1.19361823868794e-17	-0.317352	0.112	0.251	2.36449362346738e-16	B	DNM1L
1.51109086322509e-17	-0.332905	0.152	0.299	2.97437211718169e-16	B	FRG1
1.5949875355316e-17	-0.455806	0.202	0.334	3.13353860658466e-16	B	BRI3
1.72290335773003e-17	-0.426026	0.123	0.256	3.37681532711975e-16	B	EXOSC8
1.9444660879597e-17	-0.395823	0.147	0.285	3.79366803130778e-16	B	SARS
2.57756269557098e-17	0.0724638786446676	0.493	0.319	4.9632099088987e-16	B	PTPRC
2.59386509939446e-17	0.0908757381228167	0.787	0.556	4.99149866518256e-16	B	RPL35
2.71548057573716e-17	0.322419820768193	0.651	0.511	5.2125786367713e-16	B	YWHAZ
3.33562016427812e-17	-0.521113	0.577	0.666	6.36355812374783e-16	B	DUSP1
3.40453578825716e-17	0.284489378300928	0.384	0.255	6.49103555641744e-16	B	CHST11
3.65112884974583e-17	-0.352857	0.273	0.434	6.95690492145297e-16	B	OCIAD1
3.777754358114e-17	-0.3759	0.125	0.256	7.1931820900178e-16	B	NME3
4.35057251426226e-17	0.157037085914683	0.623	0.442	8.23896318073799e-16	B	RPS17
4.62979436545969e-17	-0.397837	0.203	0.357	8.76238784549004e-16	B	ZFR
4.68322487679304e-17	-0.379419	0.162	0.307	8.8526951270776e-16	B	GLO1
5.16534832392e-17	-0.429517	0.216	0.356	9.73435655545556e-16	B	SSR1
5.61677351011729e-17	-0.21013	0.129	0.26	1.05658091615333e-15	B	CNIH4
5.6226158311391e-17	-0.360827	0.291	0.442	1.05703812912835e-15	B	COPE
6.20258774020353e-17	-0.417262	0.147	0.286	1.16113941611472e-15	B	CLDND1
8.52354625874307e-17	-0.379965	0.437	0.57	1.58795255675513e-15	B	SPCS1
8.80697651030722e-17	0.446251196657928	0.292	0.185	1.63878526271675e-15	B	ANKRD28
8.96862608298363e-17	-0.392413	0.25	0.366	1.66686246732453e-15	B	ATP5PD
9.65060097441778e-17	-0.362346	0.121	0.254	1.79038873885875e-15	B	PPP1R7
1.01427486111036e-16	-0.312702	0.917	0.908	1.878318215596e-15	B	RPL24
1.2381007272302e-16	-0.308854	0.16	0.307	2.27784066098849e-15	B	SNW1
1.30129194183729e-16	-0.357992	0.13	0.263	2.39125901198119e-15	B	TXNDC12
1.30774760578265e-16	-0.276298	0.146	0.276	2.40169747020499e-15	B	CLTB
1.38524513149963e-16	-0.320115	0.171	0.314	2.54101034127421e-15	B	STRAP
1.54329278208605e-16	-0.333335	0.188	0.338	2.82256770806316e-15	B	TCP1
1.55766645777133e-16	-0.271387	0.129	0.27	2.84549659166694e-15	B	CCAR1
1.65205872855507e-16	0.565250656970758	0.314	0.207	3.0161510623508e-15	B	CEMIP2
1.72128729770315e-16	-0.335972	0.123	0.259	3.13884185152673e-15	B	ZC3H13
1.7404121441632e-16	-0.421009	0.211	0.343	3.17184994414495e-15	B	HM13
1.93417749589247e-16	0.522839918037755	0.411	0.309	3.51877200104172e-15	B	RBM6
2.01868418560244e-16	-0.97299	0.895	0.863	3.66176073994935e-15	B	RPL21
2.30284052879063e-16	-0.489896	0.28	0.383	4.16987757235484e-15	B	ATP5MD
2.69112223989834e-16	-0.248227	0.126	0.259	4.85028209636594e-15	B	UCHL3
3.56552740966972e-16	-0.356462	0.213	0.349	6.38907867012072e-15	B	TMEM50A
4.25377500538858e-16	-0.352136	0.128	0.258	7.591616199133e-15	B	YWHAH
4.76463475472565e-16	-0.306438	0.232	0.392	8.48378815924771e-15	B	CCT4
4.86351018190839e-16	0.61359805589053	0.253	0.165	8.64990082984418e-15	B	TRAK1
4.92153256673994e-16	-0.300001	0.151	0.286	8.74305745313857e-15	B	EMC3
5.20392366240827e-16	-0.361736	0.195	0.326	9.23942480852338e-15	B	MRPS34
5.23496776369624e-16	0.0223476952143291	0.824	0.579	9.28921943040303e-15	B	HLA-B
6.4126884021641e-16	-0.363904	0.252	0.397	1.13077923776806e-14	B	CLINT1
7.77737121512105e-16	0.467731377887813	0.276	0.179	1.36443100219072e-14	B	STIM2
8.00978698872748e-16	-0.430292	0.254	0.397	1.40282204909415e-14	B	GNAI2
8.05208472473538e-16	-0.437576	0.211	0.348	1.40943327085735e-14	B	TMEM230
8.71629807398743e-16	-0.341867	0.126	0.258	1.51968681445289e-14	B	PUM3
9.59112371041527e-16	0.571091487112965	0.292	0.199	1.66471817812933e-14	B	PACS1
1.0369229411104e-15	-0.345635	0.202	0.35	1.79274255365415e-14	B	SYF2
1.21187782521181e-15	-0.412228	0.135	0.26	2.08939336564899e-14	B	DNPH1
1.21330759007014e-15	-0.342003	0.215	0.361	2.09069498084278e-14	B	TM9SF2
1.30725567456357e-15	-0.33849	0.137	0.27	2.25007751718492e-14	B	AHR
1.43135174417709e-15	-0.202813	0.143	0.282	2.45548946501078e-14	B	MOB4
1.46091861148012e-15	-0.356298	0.268	0.398	2.50205530242549e-14	B	TYMP
1.59664821033929e-15	-0.222246	0.179	0.314	2.72848068685779e-14	B	STMP1
1.64726963473294e-15	-0.413444	0.23	0.366	2.81033633388193e-14	B	MYDGF
1.6483751216732e-15	-0.416486	0.246	0.388	2.81067462959158e-14	B	UFM1
1.9757505138397e-15	-0.298056	0.172	0.311	3.34947514586156e-14	B	TOMM22
1.98507098611273e-15	-0.287778	0.17	0.312	3.36257349872852e-14	B	UBE2A
2.18758363112897e-15	-0.275305	0.132	0.259	3.69752951771074e-14	B	MRPS12
2.74652484181593e-15	0.498982865809137	0.383	0.29	4.61708261796751e-14	B	MEF2A
2.91683103139746e-15	-0.264728	0.174	0.318	4.89806281922797e-14	B	CLNS1A
2.92961036914055e-15	-0.296136	0.151	0.278	4.91685744619244e-14	B	PGAM1
3.48377774546055e-15	-0.313359	0.174	0.32	5.8154311481605e-14	B	NSRP1
3.54069583644696e-15	-0.306291	0.134	0.266	5.90408172254036e-14	B	CD58
3.71951013878869e-15	0.171280692563612	0.326	0.199	6.18892927604464e-14	B	EMP3
4.5415619344687e-15	0.211627610428025	0.564	0.41	7.51638204346738e-14	B	EEF1G
4.62332455715568e-15	-0.454507	0.269	0.412	7.64353476146196e-14	B	AKAP9
4.81690446104089e-15	-0.360669	0.14	0.266	7.94660990479068e-14	B	ERGIC2
5.09970981344482e-15	-0.401487	0.803	0.854	8.39528211690476e-14	B	HSP90AA1
5.25476298042023e-15	-0.740517	0.213	0.311	8.63676746203604e-14	B	BST2
5.34194220014017e-15	-0.249754	0.151	0.286	8.77540049017723e-14	B	MRPL43
5.38855952458903e-15	-0.274566	0.158	0.297	8.84728941127807e-14	B	TMEM87A
5.60173525848312e-15	-0.662734	0.147	0.274	9.18269639038751e-14	B	RBPJ
5.6999007831568e-15	0.513020811881891	0.393	0.304	9.32388205194108e-14	B	MYCBP2
5.94267575404748e-15	-0.35876	0.146	0.276	9.70563944185023e-14	B	ADSS
6.00891881723862e-15	0.0357619812268015	0.739	0.518	9.80865768154304e-14	B	RPL7
6.09968276466921e-15	-0.336552	0.951	0.933	9.95157300763462e-14	B	RPS15
6.10911812807809e-15	-0.236483	0.178	0.324	9.96172093916397e-14	B	YY1
6.14969746116167e-15	-0.208498	0.153	0.295	1.00226158201847e-13	B	ARL8B
6.29510708447806e-15	-0.305572	0.146	0.276	1.02434352779044e-13	B	SNRPA1
6.95548422472012e-15	0.194082509008627	0.618	0.483	1.12471196372797e-13	B	MT-ND5
8.58077889173622e-15	0.438474157136599	0.336	0.239	1.37603360053712e-13	B	RNASET2
9.53859714979039e-15	-0.284637	0.157	0.292	1.52332379842684e-13	B	ATXN10
9.56678517615801e-15	-0.354111	0.453	0.599	1.52703832214182e-13	B	SRSF3
9.7329737011119e-15	-0.216428	0.153	0.28	1.55276514525154e-13	B	BCAP31
1.16276677605363e-14	-0.194298	0.132	0.251	1.85027428123747e-13	B	AP2M1
1.18279951487244e-14	-0.440383	0.404	0.549	1.88118555286334e-13	B	SEC62
1.32402174662789e-14	-0.377473	0.137	0.263	2.0971800487743e-13	B	PITX1
1.43141798904013e-14	-0.51038	0.22	0.346	2.26150903296489e-13	B	ASAH1
1.59757580802173e-14	-0.251571	0.185	0.33	2.51121733557226e-13	B	EIF1B
1.6711669686835e-14	-0.249119	0.183	0.309	2.62157443158239e-13	B	TALDO1
1.79530525339559e-14	-0.315036	0.201	0.339	2.81346218314123e-13	B	XRN2
2.22090300294544e-14	0.4142345527838	0.481	0.387	3.46116784895651e-13	B	TOMM7
2.45334987093082e-14	-0.360758	0.282	0.418	3.80619357542206e-13	B	YWHAQ
2.60586048829583e-14	-0.191139	0.135	0.268	4.02065585898313e-13	B	DNAJA2
2.75931978368307e-14	0.410559267905141	0.363	0.269	4.25531336675305e-13	B	LRBA
3.20524840387783e-14	-0.181016	0.132	0.253	4.9185243213939e-13	B	THOC7
3.43092005876374e-14	-0.372254	0.137	0.257	5.25701114048557e-13	B	BUD23
3.83458493034567e-14	-0.56396	0.143	0.258	5.86103158914502e-13	B	S100A14
4.2639657303348e-14	-0.26762	0.152	0.28	6.49809081442364e-13	B	TMEM160
4.26642986124392e-14	-0.465969	0.301	0.435	6.49864945727921e-13	B	TRAM1
4.8684897586775e-14	-0.253496	0.212	0.36	7.3722165055399e-13	B	RNF13
4.95926284110322e-14	-0.336857	0.204	0.333	7.50600299672984e-13	B	ALKBH7
5.15356424615765e-14	0.39472400585838	0.39	0.292	7.78866963290031e-13	B	GLS
5.45236430711354e-14	-0.558758	0.271	0.387	8.21620384061243e-13	B	FNDC3B
6.9481143742512e-14	-0.202389	0.147	0.272	1.03842971318404e-12	B	ABRACL
7.08913233198039e-14	0.446837662573653	0.314	0.218	1.0584843272743e-12	B	SMYD3
7.38079644355374e-14	-0.470552	0.161	0.284	1.10044194135795e-12	B	SPTBN1
7.55837222304854e-14	-0.245272	0.212	0.357	1.12421261744834e-12	B	STAU1
8.81978356606763e-14	-0.261465	0.14	0.257	1.29935584614316e-12	B	RAB5IF
9.14683431915518e-14	-0.342478	0.197	0.334	1.34625758135898e-12	B	THOC2
9.17395019265917e-14	-0.188334	0.149	0.281	1.3483269680691e-12	B	UBA6
1.00599237282396e-13	0.477393344025129	0.378	0.288	1.4708662432672e-12	B	EPS15
1.05092143794254e-13	0.320223535975686	0.524	0.424	1.53438491943147e-12	B	HNRNPH1
1.07421293456481e-13	-0.344732	0.262	0.399	1.56691455455212e-12	B	UXT
1.17470102734269e-13	-0.309944	0.215	0.347	1.70795549694197e-12	B	BLOC1S1
1.26382285681778e-13	-0.215442	0.201	0.34	1.83227701216324e-12	B	PPP2CA
1.27664567173809e-13	0.454227865786722	0.254	0.168	1.85000169325489e-12	B	NIN
1.36472191464135e-13	0.499787961241657	0.314	0.229	1.97394091313811e-12	B	NSD3
1.48636149615791e-13	0.536734251497731	0.277	0.195	2.13989088633663e-12	B	FBXL17
1.53256419828374e-13	-0.343383	0.192	0.321	2.20435951677006e-12	B	PRPF4B
1.54955561773566e-13	-0.333341	0.215	0.323	2.22776483288567e-12	B	HSBP1
1.5769472472017e-13	-0.223766	0.226	0.365	2.2650430974874e-12	B	TRIR
1.82991294968968e-13	-0.23884	0.139	0.253	2.6138479948034e-12	B	EFHD2
1.94167417184078e-13	-0.257006	0.142	0.265	2.76838238343171e-12	B	SS18L2
2.16453496087915e-13	-0.327462	0.377	0.52	3.07199368566e-12	B	CIRBP
2.17121100836753e-13	-0.537495	0.78	0.789	3.08005766763933e-12	B	RPS20
2.21061800014464e-13	-0.548397	0.31	0.405	3.13452480002202e-12	B	TPM4
2.45872569887295e-13	-0.264859	0.189	0.322	3.47360873700327e-12	B	CLIP1
2.55795382081172e-13	0.32550532987249	0.456	0.345	3.60885816376998e-12	B	RPL22L1
2.66991403103678e-13	0.44931335679074	0.284	0.199	3.76167696723881e-12	B	FNIP1
2.87233513651067e-13	-0.232406	0.16	0.273	4.03768998182276e-12	B	EIF6
3.03301907463961e-13	0.401401678982349	0.405	0.321	4.25199081314409e-12	B	ANAPC16
3.36880067067109e-13	0.279512089399731	0.542	0.44	4.71206240987501e-12	B	HLA-E
3.73842397365852e-13	-0.373581	0.292	0.426	5.21729061044542e-12	B	BCLAF1
3.74397387610382e-13	-0.29701	0.241	0.371	5.222683414203e-12	B	LAMTOR5
3.78619498037921e-13	-0.282667	0.202	0.335	5.2792031000049e-12	B	LSM8
4.29074188081778e-13	0.363414139508411	0.439	0.347	5.9346323639061e-12	B	UBE2H
4.49279312323978e-13	-0.273541	0.184	0.289	6.20578317183303e-12	B	NDUFA6
4.96675692524527e-13	-0.235406	0.383	0.544	6.84215487140724e-12	B	ACTR3
5.04690766602379e-13	-0.380016	0.163	0.285	6.94639241709236e-12	B	CCSER2
5.49679312673826e-13	0.323369072139955	0.559	0.449	7.52813761621821e-12	B	JUN
5.49873327270732e-13	0.41980763315164	0.354	0.269	7.52813761621821e-12	B	TANK
5.92665086349074e-13	-0.353457	0.18	0.293	8.10324347099162e-12	B	PDLIM5
6.54394603492627e-13	-0.45734	0.373	0.448	8.92754452021513e-12	B	NDUFS5
6.5491885596064e-13	-0.348894	0.208	0.319	8.93076408247032e-12	B	P4HB
8.09815323494479e-13	-0.257612	0.14	0.259	1.09553534129339e-11	B	CHD4
9.36428388234019e-13	-0.236754	0.139	0.262	1.26086155255395e-11	B	PTPRA
1.01588087169343e-12	-0.359981	0.709	0.766	1.36487515901154e-11	B	PFDN5
1.04885563233698e-12	-0.599653	0.193	0.311	1.40795689779309e-11	B	CBLB
1.11941725391231e-12	-0.299718	0.37	0.514	1.49942867966759e-11	B	SNX3
1.31736923924808e-12	0.469463731963878	0.282	0.198	1.75547242023157e-11	B	ASXL1
1.41288062053851e-12	-0.272842	0.181	0.301	1.8754870345126e-11	B	DRAP1
1.57091070373091e-12	-0.344531	0.183	0.302	2.06842139494224e-11	B	NRDC
1.60811964620094e-12	-0.252382	0.292	0.441	2.11651499059463e-11	B	SFPQ
1.74640257275901e-12	-0.211951	0.223	0.367	2.29267137750931e-11	B	SYPL1
1.87565821272445e-12	-0.44395	0.336	0.442	2.45507573919007e-11	B	TMEM258
1.94264015015408e-12	-0.152673	0.134	0.253	2.54060266492502e-11	B	APP
2.00275792253624e-12	-0.284761	0.199	0.327	2.61701585643263e-11	B	BCAS2
2.07611235476715e-12	-0.278468	0.201	0.333	2.70829949370088e-11	B	ZRANB2
2.36619387566915e-12	-0.149832	0.162	0.294	3.06733969271889e-11	B	CD82
2.4494535923167e-12	-0.014809	0.954	0.645	3.16864180363909e-11	B	PTMA
2.76763957864677e-12	-0.292868	0.193	0.309	3.56388235351764e-11	B	LMNA
3.6150351914153e-12	0.286040549199939	0.539	0.442	4.62622966957574e-11	B	PNRC1
3.66161780495797e-12	-0.291069	0.239	0.37	4.67903994308613e-11	B	SPAG9
3.91013116547233e-12	0.52025749648443	0.271	0.195	4.97101697860745e-11	B	STX7
3.91326328349072e-12	-0.160688	0.149	0.261	4.97295828749423e-11	B	TMEM167A
4.03556219761291e-12	-0.601659	0.374	0.451	5.11578510664661e-11	B	ANXA2
4.4624019528661e-12	-0.324285	0.206	0.311	5.63612463529138e-11	B	PSMA6
5.10106218350565e-12	0.558717541441246	0.386	0.312	6.3880803787135e-11	B	SRPK2
5.51228801810258e-12	-0.204511	0.485	0.618	6.8669765732551e-11	B	PTGES3
6.44948340657692e-12	-0.306013	0.814	0.824	7.97676227155952e-11	B	RPL22
6.68906512145132e-12	-0.233435	0.147	0.261	8.250024506083e-11	B	SRPK1
7.76148193138727e-12	-0.25602	0.184	0.308	9.51964501972448e-11	B	AMD1
8.59456890562523e-12	-0.270129	0.556	0.664	1.04916049580016e-10	B	GNAS
1.03746770347644e-11	-0.152085	0.197	0.329	1.25852875446777e-10	B	LYPLA1
1.12778294629111e-11	-0.406972	0.271	0.38	1.36488168914028e-10	B	SLC38A2
1.23140693281292e-11	-0.298603	0.223	0.343	1.48449220203929e-10	B	DNAJC3
1.27479983472276e-11	-0.272345	0.566	0.679	1.53441524783918e-10	B	KLF6
1.27608698917419e-11	0.523821588642893	0.322	0.242	1.53536804266388e-10	B	MAML2
1.32179876408125e-11	-0.288361	0.52	0.621	1.58482853362095e-10	B	SET
1.35580164149246e-11	0.0355901245790013	0.817	0.587	1.6237126577781e-10	B	EIF1
1.45228691459349e-11	-0.229123	0.167	0.273	1.73189966081353e-10	B	ATOX1
1.46812286819684e-11	-0.325076	0.181	0.297	1.75011091583203e-10	B	ILF3
1.54120667294230e-11	0.417115723817993	0.409	0.339	1.83511395622977e-10	B	ANKRD11
1.71961042483098e-11	0.281224667424599	0.295	0.199	2.04204561832555e-10	B	WIPF1
1.84390795195423e-11	-0.238792	0.148	0.257	2.17879314139763e-10	B	CAPRIN1
1.90239625137639e-11	-0.278076	0.156	0.264	2.24619057393838e-10	B	ISG15
1.91097808144936e-11	-0.194824	0.231	0.368	2.25460483318599e-10	B	PPP1R12A
1.93250383979155e-11	-0.273037	0.258	0.392	2.27826613258834e-10	B	RBM25
1.98122085773379e-11	0.239610466280705	0.387	0.283	2.33037906660244e-10	B	CELF2
2.27373143593027e-11	-0.558133	0.155	0.251	2.65420662612431e-10	B	MXD1
2.37027293708685e-11	-0.213955	0.189	0.298	2.75763410202121e-10	B	GSTO1
2.45331380589846e-11	-0.163502	0.234	0.371	2.84996506690461e-10	B	PTBP3
2.52055599278099e-11	0.247531907418592	0.95	0.922	2.92259976677921e-10	B	RPL28
2.63189659480892e-11	-0.279653	0.176	0.286	3.04486259523413e-10	B	NDUFS7
3.03660607555511e-11	-0.112254	0.174	0.299	3.48961904424511e-10	B	TMOD3
3.11572827170496e-11	-0.476764	0.373	0.469	3.57789078257832e-10	B	FOSB
3.3416481670142e-11	0.316960298442442	0.522	0.434	3.82739162700311e-10	B	CALM2
3.3984742538833e-11	0.460314466455861	0.298	0.223	3.88816578042143e-10	B	TLK1
3.72107341962211e-11	-0.350653	0.206	0.323	4.2423534338317e-10	B	RBBP6
4.271629076668e-11	-0.194091	0.142	0.254	4.83535301619759e-10	B	RANBP9
4.56195627757929e-11	0.507519184191094	0.253	0.181	5.13958288698042e-10	B	MYO1D
4.81871834369739e-11	0.170742242149065	0.429	0.34	5.42097065085085e-10	B	ELL2
5.09404001245198e-11	-0.336653	0.912	0.908	5.72239114089149e-10	B	RPL5
5.11471401919462e-11	-0.293346	0.221	0.341	5.74145180227129e-10	B	YTHDC1
5.21970592064878e-11	-0.274714	0.174	0.286	5.85506621410356e-10	B	MTIF3
5.31556955816682e-11	0.405510761111551	0.328	0.251	5.95612933277123e-10	B	EML4
5.5104855699888e-11	-0.235096	0.202	0.325	6.16567632443474e-10	B	ELF2
5.64955023382123e-11	-0.214387	0.246	0.381	6.31437104416484e-10	B	WSB1
6.51207272790087e-11	0.275275864354845	0.628	0.542	7.24441785478724e-10	B	JUND
6.79904704618904e-11	-0.201919	0.199	0.315	7.54200055800318e-10	B	STAT1
7.34960642038399e-11	0.510959712534785	0.335	0.264	8.10051604825104e-10	B	SKIL
7.41610463361853e-11	-0.423055	0.323	0.398	8.17090162726775e-10	B	GUK1
7.83763077440289e-11	-0.322451	0.172	0.265	8.60778010111841e-10	B	SPINT2
8.30882202189932e-11	-0.254282	0.239	0.349	9.11557804116447e-10	B	SRSF9
8.45729015586781e-11	-0.293081	0.22	0.318	9.27189538602606e-10	B	NDUFA12
8.60576412372452e-11	-0.353858	0.347	0.464	9.42466539700364e-10	B	SELENOK
9.42629066232345e-11	-0.377331	0.162	0.261	1.02905333791439e-09	B	ANXA5
9.72651537398077e-11	-0.407873	0.231	0.34	1.0599609543323e-09	B	ATXN1
9.85767769615087e-11	-0.297883	0.151	0.254	1.07387682975438e-09	B	WASHC3
1.17209145744974e-10	-0.262832	0.298	0.431	1.26793776308337e-09	B	RSRC2
1.26113017303802e-10	0.482922472109507	0.253	0.182	1.3580929795295e-09	B	RABEP1
1.26975680968838e-10	-0.391396	0.303	0.415	1.36548439700678e-09	B	NOP58
1.5510486386878e-10	-0.139835	0.188	0.309	1.65534236733811e-09	B	BAX
1.56725390776102e-10	-0.223792	0.204	0.324	1.67033576093058e-09	B	NUFIP2
1.62730113242645e-10	-0.33767	0.517	0.638	1.73254445652358e-09	B	RBM39
1.72136880211358e-10	-0.271508	0.34	0.471	1.82468685284798e-09	B	PAPOLA
1.73253710001841e-10	-0.264165	0.284	0.409	1.83575459756396e-09	B	EIF4B
1.81185456388132e-10	-0.759978	0.58	0.59	1.91652024916938e-09	B	S100A11
2.10544833128259e-10	-0.291175	0.441	0.564	2.21047103354108e-09	B	SPCS2
2.64945765908395e-10	-0.241646	0.171	0.28	2.75085446359715e-09	B	RCN2
3.17547376693976e-10	-0.20454	0.163	0.272	3.27178344686823e-09	B	RB1CC1
3.18476897352731e-10	-0.206667	0.192	0.306	3.28026969208188e-09	B	DARS
3.47658435828903e-10	-0.24325	0.239	0.353	3.56188943745075e-09	B	EIF3G
3.53807337799546e-10	-0.225276	0.162	0.269	3.62368890568778e-09	B	ATG5
3.59478494068908e-10	-0.258832	0.162	0.267	3.67934017285858e-09	B	CMC2
3.68349900710737e-10	-0.34135	0.309	0.421	3.76765157603831e-09	B	RABAC1
4.44578426293079e-10	0.555636053925246	0.301	0.243	4.51456204634945e-09	B	HSPA4
4.64265413440294e-10	0.299019393376479	0.262	0.187	4.70522441583487e-09	B	DANCR
5.25582375974645e-10	-0.469181	0.314	0.388	5.28345008839924e-09	B	CALR
5.45173042977645e-10	-0.178533	0.148	0.254	5.47150995061011e-09	B	FAM120A
5.81984393787403e-10	0.369205423999915	0.276	0.204	5.82209896297105e-09	B	BRAF
6.42150804847078e-10	0.520138647729092	0.259	0.195	6.40126005011974e-09	B	TENT2
6.63771847993891e-10	-0.283174	0.336	0.448	6.60828386714226e-09	B	SSR3
7.84374246633999e-10	-0.320355	0.193	0.295	7.75909416003019e-09	B	ESYT2
8.60989690688394e-10	-0.280282	0.241	0.357	8.48447283616661e-09	B	CD164
8.63801993426167e-10	-0.154892	0.174	0.284	8.50947960582814e-09	B	C6orf62
8.75461775133342e-10	-0.289617	0.195	0.299	8.62160099083955e-09	B	SCFD1
9.06380633501877e-10	0.419576778527764	0.368	0.307	8.90345110562941e-09	B	ABI1
9.27163268990999e-10	0.00964752059366836	0.701	0.535	9.09318531176927e-09	B	HLA-C
9.4705787077443e-10	-0.612782	0.172	0.255	9.28536295959918e-09	B	CCND2
9.62358377133293e-10	-0.177981	0.216	0.338	9.42642656982096e-09	B	KPNB1
1.16361517510699e-09	0.470262832134872	0.299	0.234	1.13012932147852e-08	B	HERC4
1.22308695657492e-09	-0.131895	0.167	0.275	1.18565957724043e-08	B	MAPK6
1.49290545607076e-09	-0.168308	0.324	0.464	1.43445381726662e-08	B	THRAP3
1.56230137071834e-09	-0.248367	0.16	0.262	1.49762441422016e-08	B	RFC1
1.6100266861463e-09	-0.295069	0.323	0.433	1.53956317253657e-08	B	CD81
1.61989765699695e-09	0.419215748069093	0.328	0.257	1.54804655179147e-08	B	FBXW7
1.69149807421012e-09	0.530029766320146	0.308	0.248	1.61249210262086e-08	B	CUL3
1.7081900451604e-09	-0.532872	0.165	0.258	1.62740295138867e-08	B	TACSTD2
1.76450012216812e-09	-0.14326	0.161	0.253	1.68001668054741e-08	B	TIMM8B
1.92249459440325e-09	0.53218560164871	0.253	0.192	1.82260488138928e-08	B	USP8
2.11861910148677e-09	-0.230066	0.184	0.288	2.00241174503549e-08	B	ANAPC5
2.22717883372477e-09	0.37598	0.386	0.324	2.10117096913705e-08	B	FAM49B
2.36330928064307e-09	-0.111906	0.166	0.279	2.21476249645746e-08	B	EEA1
2.46490192741082e-09	-0.144965	0.169	0.272	2.30648116928547e-08	B	ATP1A1
2.8436959757515e-09	-0.237425	0.188	0.29	2.64415932535213e-08	B	REX1BD
3.06842900621759e-09	-0.231153	0.595	0.705	2.84118551914624e-08	B	HNRNPC
3.22759857511642e-09	-0.173283	0.345	0.478	2.97700086496745e-08	B	DNAJB6
4.03781176966117e-09	-0.270849	0.234	0.318	3.68264598903863e-08	B	VDAC2
4.59169088101442e-09	-0.199505	0.312	0.428	4.16329431886417e-08	B	RBFOX2
4.66372331718982e-09	-0.12781	0.188	0.285	4.22489695360161e-08	B	NDUFB1
5.02194154087758e-09	0.266352769905723	0.312	0.242	4.52954273128003e-08	B	HIST1H4C
5.43859444202073e-09	0.444802738151737	0.404	0.35	4.87835938050626e-08	B	USP34
5.73936296867705e-09	0.324646317966773	0.378	0.307	5.13328358820878e-08	B	ARIH1
5.79602889157671e-09	-0.104115	0.198	0.313	5.17798636444145e-08	B	PKN2
5.86932748273788e-09	0.481492935306831	0.269	0.205	5.23742811262053e-08	B	RASGEF1B
6.09116066272291e-09	-0.0876697	0.175	0.278	5.41665728049602e-08	B	GNB2
6.47322499731143e-09	-0.182163	0.223	0.341	5.74158193148305e-08	B	FXR1
6.51377411101109e-09	0.36443381298328	0.421	0.361	5.77424175986682e-08	B	SEPTIN7
7.10372204228027e-09	-0.252133	0.249	0.331	6.27208652932253e-08	B	ATP5ME
7.8991882144084e-09	-0.514491	0.392	0.43	6.92901045466594e-08	B	PPIB
8.22502912665246e-09	-0.51806	0.301	0.213	7.19243162297337e-08	B	IFI30
1.01064666967904e-08	-0.139221	0.186	0.297	8.76346350965464e-08	B	CNN2
1.03923982040308e-08	0.244383927319954	0.253	0.181	8.99126727610395e-08	B	OGT
1.05489475348541e-08	-0.0940711	0.152	0.252	9.10890447393673e-08	B	BTF3L4
1.05679411291687e-08	0.232182501071656	0.281	0.204	9.12276266547519e-08	B	MSI2
1.10863121265454e-08	-0.220766	0.206	0.296	9.54365441246542e-08	B	PA2G4
1.21072657619933e-08	0.414687732433939	0.284	0.22	1.03821563199025e-07	B	BACH1
1.45851470690953e-08	-0.305382	0.232	0.32	1.24005770168691e-07	B	PPP1R14B
1.55254280794852e-08	-0.277358	0.272	0.352	1.31638974482378e-07	B	ATP5F1C
1.55988059754458e-08	-0.154485	0.176	0.273	1.32224953962042e-07	B	TUBA1C
1.59908264523888e-08	-0.669728	0.52	0.533	1.35399777301971e-07	B	S100A10
1.65238096083079e-08	-0.204579	0.346	0.471	1.39569430012158e-07	B	DDX17
1.65642078782889e-08	-0.57142	0.225	0.319	1.39872523435581e-07	B	MT1X
1.67169256087409e-08	-0.146753	0.211	0.319	1.41123648286107e-07	B	GSPT1
1.68996818673373e-08	-0.141908	0.176	0.267	1.4258876460072e-07	B	MDH2
1.73582603718093e-08	-0.311869	0.301	0.376	1.46179294058004e-07	B	ATP5MF
1.75807401962935e-08	-0.199241	0.188	0.286	1.4793223594828e-07	B	NOP53
1.86660435201183e-08	-0.213525	0.649	0.73	1.56808937185549e-07	B	ARPC3
1.98999758165686e-08	-0.486549	0.497	0.556	1.66497718268681e-07	B	HNRNPA1
2.0510501381156e-08	0.39328004702911	0.28	0.217	1.71235880838312e-07	B	ETNK1
2.06433155085816e-08	-0.144215	0.199	0.299	1.72251872094499e-07	B	CSNK2B
2.09122975224882e-08	-0.113785	0.218	0.331	1.74308528878593e-07	B	TMEM165
2.13500547792983e-08	-0.140935	0.18	0.285	1.77670533755633e-07	B	HECTD1
2.16204272861426e-08	-0.167339	0.161	0.253	1.79775651685258e-07	B	IER3IP1
2.23448265979082e-08	-0.118616	0.229	0.348	1.85599843875709e-07	B	CNOT2
2.28208684025257e-08	-0.132708	0.218	0.321	1.89283295375295e-07	B	UBE2L3
2.73627650767933e-08	0.158953386329078	0.563	0.47	2.2486821952499e-07	B	CLIC1
2.77291736266089e-08	0.427516903987163	0.3	0.242	2.27577551602542e-07	B	TAF1D
2.90979677722695e-08	-0.281637	0.958	0.949	2.37991878965273e-07	B	RPS13
2.99085958126205e-08	-0.00600037	0.716	0.54	2.44492906455569e-07	B	RPS26
3.01937302555301e-08	-0.262444	0.165	0.256	2.46498590455029e-07	B	ZBTB1
3.02539310145513e-08	-0.18801	0.171	0.269	2.46859965944911e-07	B	EIF2AK2
3.06864552143314e-08	0.498822184885422	0.255	0.199	2.50257371795318e-07	B	RAD51B
3.12976403163853e-08	0.342841923357499	0.598	0.548	2.55040371457719e-07	B	EZR
3.31778854084369e-08	-0.273208	0.31	0.408	2.69511600871576e-07	B	PPP1CB
3.33206258066268e-08	-0.257692	0.166	0.256	2.70529252814705e-07	B	SEC63
3.63292436076097e-08	-0.247402	0.213	0.295	2.93724589105158e-07	B	PPA1
3.67212720232119e-08	-0.162702	0.165	0.262	2.96739293120279e-07	B	UBA2
3.90292283221723e-08	-0.112318	0.174	0.273	3.14569082174178e-07	B	ARL6IP1
4.12437615017462e-08	-0.190322	0.161	0.252	3.31727471144107e-07	B	MRPS6
4.44776188261604e-08	-0.529808	0.416	0.477	3.56165827467589e-07	B	TXN
4.48647834199233e-08	0.417147205727249	0.347	0.288	3.5898778923452e-07	B	AFF1
5.52681820168531e-08	0.0545245046691316	0.579	0.442	4.36927485390697e-07	B	UQCRH
5.63325685697426e-08	0.198589531684305	0.953	0.94	4.44548048758983e-07	B	RPS12
5.69221894066092e-08	0.400360168915994	0.29	0.229	4.48858048408136e-07	B	SLC4A7
5.96951169217197e-08	0.374669389466709	0.312	0.253	4.69290563935225e-07	B	DYRK1A
6.07243340509685e-08	0.470160825569359	0.273	0.217	4.77018589646832e-07	B	CDK13
6.13527539164769e-08	-0.242233	0.276	0.358	4.81588807154874e-07	B	NDUFC2
8.33574117038255e-08	-0.986565	0.322	0.38	6.44516927728456e-07	B	IFI27
9.90643483718925e-08	-0.0499171	0.157	0.252	7.56895595871264e-07	B	BANF1
9.91711299677428e-08	-0.201778	0.163	0.254	7.5733792177979e-07	B	TFRC
1.14058251852863e-07	-0.224167	0.201	0.292	8.66540647107752e-07	B	NASP
1.155032651576e-07	-0.107532	0.174	0.271	8.76873844918589e-07	B	CCNY
1.21217038616796e-07	0.57179477209103	0.301	0.259	9.17329333274445e-07	B	UBE2N
1.28792222287715e-07	-0.0895439	0.28	0.407	9.72280855486839e-07	B	MTPN
1.37059243222119e-07	-0.298324	0.344	0.408	1.03142323864651e-06	B	COX8A
1.40260614233633e-07	-0.119149	0.192	0.289	1.04560980514592e-06	B	CHCHD3
1.55641706251967e-07	0.333922775515139	0.318	0.26	1.15259357080289e-06	B	SLC38A1
1.61347565478452e-07	-0.146185	0.166	0.254	1.19190993649342e-06	B	SCAND1
1.65363338807381e-07	0.47880971022338	0.269	0.216	1.22012073420583e-06	B	POLD4
1.86470151807818e-07	-0.0927341	0.264	0.384	1.3686847295214e-06	B	KHDRBS1
1.90071664745819e-07	-0.304012	0.249	0.316	1.39412886296283e-06	B	NDUFB9
1.93704012701488e-07	-0.21031	0.704	0.742	1.41875596253369e-06	B	OAZ1
2.0652603240624e-07	-0.377489	0.323	0.379	1.50803430026163e-06	B	UQCRQ
2.10497471862874e-07	-0.141743	0.176	0.271	1.53558574835309e-06	B	RBM17
2.12866619925121e-07	0.348822515918484	0.273	0.216	1.55213782502238e-06	B	USP3
2.19504610519593e-07	-0.244359	0.19	0.278	1.59565740101315e-06	B	IRF1
2.26725267071605e-07	-0.116865	0.183	0.28	1.64428891020891e-06	B	PSEN1
2.28643773087159e-07	0.376639720760319	0.323	0.271	1.65626405840223e-06	B	NCOR1
2.36971892004833e-07	-0.26775	0.3	0.364	1.71099118109851e-06	B	POLR2L
2.52966872789272e-07	-0.321971	0.284	0.351	1.82053882758589e-06	B	JPT1
2.5767196478845e-07	-0.926418	0.848	0.635	1.85138979895078e-06	B	FTH1
2.92932563287519e-07	-0.166295	0.307	0.418	2.08779311612006e-06	B	FUS
3.10352795183565e-07	0.415367275357785	0.282	0.229	2.20484987396863e-06	B	2025-03-06
3.17756268467832e-07	0.314962578524801	0.415	0.365	2.25453078109813e-06	B	SON
3.45665938329487e-07	-0.438147	0.277	0.339	2.44061579337379e-06	B	ATP6V0C
3.52299874826467e-07	0.272627444180588	0.266	0.205	2.48632226010788e-06	B	MBNL2
3.56816715094974e-07	-0.222022	0.323	0.417	2.51590702482305e-06	B	UBE2B
3.72252390040917e-07	-0.154551	0.246	0.336	2.61640733853169e-06	B	CIB1
3.77658398852417e-07	-0.231256	0.243	0.32	2.65199739647452e-06	B	OSTC
4.39399381895974e-07	-0.209093	0.204	0.292	3.04824712268273e-06	B	EID1
4.45313828502152e-07	-0.0644182	0.351	0.476	3.08858585955981e-06	B	HIF1A
4.48712754783278e-07	-0.0653442	0.166	0.256	3.10937565839757e-06	B	CCT6A
5.29146549537514e-07	0.318098270578967	0.266	0.21	3.63745693316425e-06	B	ZNF292
5.77317669160654e-07	-0.102698	0.221	0.307	3.95193460581869e-06	B	VDAC1
6.01344642537488e-07	0.255435410019869	0.258	0.196	4.11095757173355e-06	B	ITPR2
6.81923949028697e-07	0.0604023921316093	0.682	0.55	4.62710639264282e-06	B	UBC
7.05410478262871e-07	-1.54212	0.452	0.475	4.77601124072121e-06	B	CSTB
7.07349315442936e-07	-0.238092	0.953	0.936	4.78809187045074e-06	B	RPL18
7.28945992899084e-07	-0.314788	0.235	0.316	4.92245090496936e-06	B	ATF4
8.46920746445408e-07	-0.18892	0.269	0.366	5.67213544452478e-06	B	QKI
8.82203164131598e-07	-0.0991346	0.241	0.346	5.89060742050111e-06	B	SRSF4
9.16101810125473e-07	0.0583749588281928	0.605	0.479	6.10511212762044e-06	B	NPM1
9.36542262972533e-07	-0.0454765	0.201	0.294	6.23730704888543e-06	B	VPS28
9.49807901637063e-07	0.380033580767213	0.259	0.21	6.32157860548216e-06	B	COP1
1.00520012190468e-06	-0.0695405	0.171	0.261	6.65451072154934e-06	B	CAPZA2
1.02807610114375e-06	-0.174434	0.18	0.266	6.78999227576972e-06	B	FAM177A1
1.1050559951495e-06	0.229798244179082	0.375	0.31	7.27051281412652e-06	B	SNHG8
1.28416673002633e-06	-0.200529	0.457	0.567	8.37953951762339e-06	B	PRRC2C
1.29321751341903e-06	-0.073663	0.171	0.253	8.43326983808636e-06	B	POLR2K
1.31604303554831e-06	-0.110818	0.179	0.268	8.5767028454686e-06	B	SDCCAG8
1.34198366911768e-06	-0.0938234	0.226	0.326	8.73106636635951e-06	B	RSF1
1.37258056201045e-06	-0.293803	0.227	0.302	8.91515534008546e-06	B	NFKBIZ
1.41338426953216e-06	0.376257626915084	0.324	0.281	9.16097728841957e-06	B	NIPBL
1.46088069874712e-06	-0.104702	0.193	0.284	9.44511807357747e-06	B	FNBP4
1.52115821401017e-06	-0.0905465	0.206	0.29	9.8082255538945e-06	B	PSMA5
1.53475687909253e-06	-0.0860765	0.197	0.278	9.88767677854954e-06	B	PFDN2
1.54822244642811e-06	-0.137596	0.209	0.287	9.96406893129116e-06	B	BSG
1.62333864732567e-06	-0.272481	0.194	0.278	1.0408584017269e-05	B	RNF149
1.80432080925981e-06	-0.24331	0.3	0.36	1.15070949593428e-05	B	ATP5MPL
1.91679509853394e-06	-0.211392	0.292	0.362	1.21917769950274e-05	B	TAGLN2
1.97176444582332e-06	-0.156056	0.273	0.368	1.25182799304299e-05	B	ERP29
2.00937065986696e-06	-0.0571279	0.178	0.269	1.27311069812635e-05	B	SRSF6
2.18893930165034e-06	-0.166312	0.197	0.285	1.3792498971676e-05	B	LIMS1
2.79578733577261e-06	-0.065691	0.179	0.255	1.73620130761489e-05	B	NDUFB5
2.91431813591107e-06	-0.228897	0.328	0.42	1.80510604731701e-05	B	FXYD5
2.91942521489115e-06	0.200204922582385	0.305	0.247	1.80754660287285e-05	B	MT-ND4L
3.22653237251771e-06	-0.252586	0.231	0.298	1.98736433330703e-05	B	PRDX2
3.23701249091577e-06	-0.139639	0.208	0.284	1.99302704677171e-05	B	NDUFS6
3.49361921769242e-06	-0.169456	0.248	0.336	2.1399626453647e-05	B	CLK1
3.67404167427417e-06	-0.0797461	0.194	0.28	2.24249722522385e-05	B	ITFG1
3.83094011147613e-06	0.342100187943282	0.382	0.343	2.33320594719389e-05	B	JAK1
3.9906857492592e-06	0.147003828970696	0.502	0.41	2.42430246830487e-05	B	RPL4
4.02589871171786e-06	-0.212098	0.285	0.36	2.44259625749548e-05	B	DDT
4.02963349444469e-06	-0.30508	0.241	0.316	2.44412891395625e-05	B	TUBA4A
4.07856932757026e-06	0.340486910829682	0.377	0.338	2.47235834292275e-05	B	BIRC6
4.08426423939586e-06	-0.985411	0.319	0.352	2.4753261867168e-05	B	S100A4
4.19999362143947e-06	0.00290518955062069	0.207	0.303	2.54198480913143e-05	B	AP3B1
4.57908830710148e-06	0.284889232514741	0.441	0.394	2.75474395981783e-05	B	NAP1L1
4.59196379959979e-06	0.431062465538042	0.368	0.339	2.76088147562974e-05	B	ZFAND6
4.86532400684421e-06	0.300600857998801	0.275	0.222	2.91505450357856e-05	B	HERC1
5.01469304187555e-06	-0.105142	0.239	0.316	3.00106663750026e-05	B	ELOC
5.16509996611142e-06	-0.133792	0.375	0.477	3.08274180601163e-05	B	LSM7
5.51054154938873e-06	-0.195392	0.252	0.321	3.27880926220783e-05	B	MICOS10
5.76801417890397e-06	-0.162524	0.209	0.292	3.42411602396633e-05	B	PNN
5.82280014110673e-06	-0.110656	0.186	0.258	3.45531495827943e-05	B	LSM3
6.03926630038102e-06	0.353551287350082	0.275	0.229	3.57418430789694e-05	B	VTI1A
6.44338614477555e-06	-0.0784332	0.245	0.344	3.79522793797407e-05	B	ZNF207
6.69924175736033e-06	-0.216915	0.18	0.256	3.93620155749171e-05	B	IER3
7.49326477722543e-06	0.424154233333104	0.328	0.289	4.37370627972868e-05	B	CD47
8.46000145616696e-06	-0.312543	0.332	0.374	4.89463613660065e-05	B	COX5A
8.63690592979462e-06	-0.104806	0.195	0.278	4.98953234228784e-05	B	RPA3
9.50192720161903e-06	-0.0795089	0.193	0.27	5.45568399852781e-05	B	RER1
9.98005859400812e-06	-0.0432763	0.309	0.418	5.71327005468514e-05	B	UBE2K
1.02767067784476e-05	-0.131807	0.185	0.255	5.87224141294473e-05	B	TKT
1.07223839243757e-05	-0.0783589	0.197	0.281	6.09990633024254e-05	B	RALY
1.10993063731808e-05	-0.146362	0.215	0.287	6.30006148298008e-05	B	FIS1
1.11519438603821e-05	-0.0831138	0.198	0.278	6.32685450800877e-05	B	MRPL41
1.20915086066548e-05	-0.1445	0.18	0.259	6.8186952976225e-05	B	SDCBP
1.27451674808604e-05	-0.203887	0.229	0.302	7.16253906932735e-05	B	TUBB
1.39059360787768e-05	0.30696056257356	0.346	0.303	7.77959031406034e-05	B	N4BP2L2
1.42962655498333e-05	-0.204155	0.223	0.282	7.98786112290233e-05	B	EIF3M
1.44756978793679e-05	-0.573346	0.207	0.265	8.0801351365569e-05	B	AQP3
1.66027226425403e-05	-0.0913248	0.204	0.287	9.17398881596547e-05	B	OSTF1
1.75648915757056e-05	-0.0510553	0.672	0.519	9.67630637977437e-05	B	BTF3
1.76936881778843e-05	-0.100112	0.188	0.257	9.74206232676758e-05	B	NAA38
1.80829182689261e-05	-0.106418	0.215	0.299	9.93870806826094e-05	B	ASCC3
1.8155586354507e-05	-0.150278	0.186	0.252	9.97687790768601e-05	B	KDELR2
1.83328442021559e-05	-0.170909	0.184	0.257	0.000100689271241126	B	SRP54
1.86803885037033e-05	0.374449030120388	0.252	0.212	0.000102489073246279	B	SF1
1.96463302559698e-05	0.315532920427522	0.262	0.215	0.000107332499381142	B	CDKAL1
2.01374019361696e-05	-0.131922	0.3	0.399	0.000109860360413172	B	WNK1
2.19003917339106e-05	-0.130448	0.193	0.269	0.000118913062863656	B	ORMDL1
2.19261556265763e-05	-0.137874	0.494	0.597	0.000119011239247125	B	CCNI
2.35218427108672e-05	-0.141193	0.331	0.426	0.000127049116260127	B	PICALM
2.38641792797289e-05	-0.153324	0.246	0.325	0.000128741076518293	B	C9orf16
2.44191329460611e-05	0.0272392345360495	0.169	0.253	0.000131528785976159	B	ATP8B1
2.4862770368168e-05	0.224604454419339	0.418	0.38	0.000133778803672557	B	ZFAND3
2.50560585396312e-05	0.439570951316567	0.257	0.215	0.000134678488146227	B	IMMP2L
2.63633419241898e-05	0.352510180886779	0.365	0.331	0.000141435334977532	B	CYTH1
2.78478314899646e-05	0.294371808371155	0.364	0.331	0.000148935183017795	B	WTAP
2.8260046089967e-05	-0.234365	0.22	0.294	0.000150853333556057	B	PHF3
2.8404916708929e-05	-0.0516048	0.186	0.261	0.000151574428087502	B	CIAO2B
3.08363046887812e-05	0.381395932145823	0.277	0.239	0.000163702945830675	B	CHD1
3.30070756651548e-05	-0.0504495	0.195	0.271	0.00017438562527467	B	LAMTOR1
3.3098828176726e-05	-0.00500825	0.202	0.285	0.000174815529248436	B	CUX1
3.34921012562473e-05	0.399989085392635	0.259	0.224	0.000176651733251797	B	LSM14A
3.61068830093365e-05	0.41150812519702	0.261	0.221	0.000189603974473773	B	TRIM22
3.64860498163189e-05	0.0449996292329293	0.208	0.299	0.000191475822711449	B	UBE2R2
3.6530327639013e-05	-0.024721	0.192	0.274	0.000191665133092617	B	KIF5B
3.80886407722926e-05	-0.15956	0.295	0.362	0.000199233879521724	B	NOP10
3.84376680018734e-05	-0.0669891	0.221	0.298	0.0002009238788652	B	MRPS21
4.01208581554959e-05	0.0136748982782002	0.406	0.527	0.000208981914487823	B	FOXP1
4.04602066994343e-05	-0.0854121	0.208	0.278	0.000210572505285045	B	MRPL57
4.27468650381085e-05	-0.15857	0.216	0.29	0.000221691224072762	B	MYO1E
4.43569492480089e-05	0.0338083630329861	0.171	0.251	0.000229465186442112	B	TMCO1
4.9149668054719e-05	-0.147008	0.259	0.321	0.000252111757561474	B	ANAPC11
5.00263487786725e-05	-0.0825638	0.193	0.263	0.000256269235757413	B	SNRPE
5.38862858168902e-05	-0.0801418	0.195	0.27	0.000274662764323196	B	COPA
5.45072005404492e-05	-0.164732	0.207	0.278	0.00027770795710314	B	FOXO3
6.09930318817887e-05	0.227007910389484	0.478	0.441	0.000308570560705679	B	ANKRD12
6.3377708049504e-05	-0.0627124	0.183	0.258	0.000319851466165456	B	CMIP
6.5354018981597e-05	-0.00905182	0.515	0.415	0.000329021484577159	B	SNHG29
6.55978781459037e-05	0.00807355565400569	0.673	0.543	0.000329981078213409	B	HMGB1
6.66427861230417e-05	-0.218312	0.453	0.516	0.000334748184121932	B	CD44
7.19365738116708e-05	-0.0729307	0.195	0.265	0.000359300166021793	B	SNRPF
7.39910419007106e-05	0.11862100548218	0.52	0.433	0.000368848022553148	B	EIF3K
7.68913912581264e-05	-0.0182291	0.186	0.263	0.000382444868190604	B	DIAPH1
7.70267632245208e-05	-0.279999	0.364	0.434	0.000382995213965993	B	FKBP5
8.60788987316325e-05	-0.146641	0.312	0.376	0.000425478053685935	B	SAP18
8.88237484268142e-05	-0.128992	0.276	0.359	0.000437857975140741	B	SYNCRIP
9.73343228654199e-05	-0.336241	0.93	0.918	0.000477153796046905	B	RPL34
0.000112933492166731	-0.134219	0.294	0.356	0.000547216993166979	B	ARF1
0.000121071004742915	-0.0643747	0.231	0.309	0.000583271943546104	B	DLG1
0.000122256860295105	0.348673774339755	0.261	0.227	0.000588801810300475	B	SETD2
0.000124273730306881	-0.0463081	0.254	0.334	0.000597957557441804	B	SEC11A
0.000135492257928927	-0.0983975	0.296	0.385	0.000649114138728005	B	B4GALT1
0.000143501769527221	-0.374287	0.217	0.282	0.000684206190134252	B	LITAF
0.000146069336131996	-0.0605683	0.185	0.251	0.000695057621262707	B	GHITM
0.000147498720850642	-0.13042	0.244	0.321	0.00070121303811487	B	PCM1
0.000152956917323401	-0.183967	0.966	0.934	0.000724825820207036	B	RPL18A
0.000157991460002778	-0.127935	0.252	0.31	0.000747311666229935	B	NDUFB10
0.000158065189786786	0.0254501500322246	0.207	0.285	0.000747546284532775	B	CAMTA1
0.000165646383834645	0.108353985550169	0.384	0.323	0.000780778375774374	B	IER2
0.000171680119103222	-0.368497	0.438	0.438	0.000807376054956894	B	COX6C
0.000172297972873798	0.321197072941503	0.332	0.3	0.000809912880530423	B	TAPBP
0.000179547075647555	0.211269232864517	0.315	0.271	0.000841307849018837	B	CCNL1
0.000192756283687914	-0.371671	0.254	0.307	0.000898311549521504	B	SFN
0.000198457076151472	0.341059079077942	0.309	0.276	0.000922520200048748	B	VPS13B
0.000215771221983713	0.228521727057809	0.374	0.339	0.000995684241808071	B	UBXN4
0.00022077009187201	-0.180545	0.239	0.309	0.00101693413416274	B	NFKB1
0.000230661325253439	0.375018023692091	0.395	0.368	0.00105871839688919	B	ITGB1
0.000240653302362294	0.187234836272226	0.476	0.408	0.00110180591307649	B	ATP6V1G1
0.000242788681817615	-0.0755026	0.215	0.281	0.0011107618044999	B	MRPL20
0.000243631662411351	0.00699696342084655	0.184	0.257	0.00111428936593275	B	ECHDC1
0.000254223088709094	0.448079432002488	0.261	0.232	0.00115890652016269	B	CCDC6
0.000256918377350094	-0.0661216	0.305	0.389	0.00117073763304319	B	ARPC5
0.000257141520973336	-0.0229016	0.184	0.256	0.00117138601268974	B	TLE5
0.000277053625195961	-0.668101	0.217	0.268	0.0012547398649059	B	KRT16
0.000282704526097437	-0.287341	0.367	0.396	0.00127790365152477	B	DBI
0.000289882824368869	0.311674329788667	0.3	0.267	0.00130688448317351	B	FBXO11
0.000292271567528534	0.0162123206525528	0.292	0.387	0.00131462800597692	B	ACAP2
0.000293234089587268	0.109576226487896	0.485	0.427	0.00131800066206191	B	RNASEK
0.000297980542068652	-0.0651603	0.197	0.261	0.00133700697384084	B	TXNL4A
0.000309258271376563	-0.27437	0.225	0.283	0.00138440106397756	B	ERLEC1
0.000311823785057128	0.26133559290397	0.259	0.222	0.00139548237882998	B	NCOA2
0.000320443319512564	-0.00323956	0.212	0.279	0.00143136893384346	B	POLR1D
0.000332918667428502	-0.17895	0.211	0.276	0.00147202599604251	B	NR3C1
0.0003431271699286	-0.347672	0.239	0.288	0.00151284559253278	B	PRDM1
0.000347087470243729	0.320207285713821	0.301	0.271	0.00152900099574736	B	KAT6A
0.000348795044694273	0.190593349805352	0.338	0.288	0.001535540270057	B	CHCHD10
0.000385122945153642	-0.128927	0.309	0.37	0.00168410431711364	B	SOD1
0.000391304851448833	-0.0204741	0.318	0.409	0.00170824389285441	B	RAP1A
0.000428459170147129	0.388385002846747	0.314	0.295	0.00185424249329492	B	SCAF11
0.000451469681115527	-0.223798	0.221	0.283	0.00194623122476439	B	RNF213
0.000490741717310999	0.275826739365751	0.333	0.308	0.00209741480007303	B	SRRM2
0.000517840568354746	-0.0213978	0.193	0.262	0.00220169294480125	B	CNOT4
0.000558998087729112	-0.0409625	0.204	0.266	0.0023649977815135	B	TRAPPC5
0.000560094132654305	-0.162728	0.211	0.271	0.0023686645397073	B	TMPO
0.000562211130869313	0.110420399504919	0.469	0.428	0.002376644188374	B	OST4
0.00056460365434996	0.310210692448888	0.255	0.222	0.00238513095433194	B	MAP3K2
0.000567315765897868	-0.0715121	0.324	0.413	0.0023951040293339	B	MOB1A
0.000596314204546412	-0.0464966	0.204	0.272	0.00250882763243576	B	ARF6
0.000610171478535258	-0.124642	0.278	0.335	0.00256225708159113	B	EIF4A1
0.000612948474434896	-0.0917587	0.218	0.277	0.00257287219007478	B	PRELID1
0.000617161828084968	-0.109817	0.222	0.277	0.00258880419140651	B	GADD45GIP1
0.000704637658935733	0.277270494157366	0.324	0.294	0.00291916068821317	B	FTX
0.000737306064857721	0.248034334361373	0.402	0.378	0.00304292213952603	B	STAG1
0.000740192939878649	0.285928330513599	0.271	0.245	0.00305361620017581	B	RBMX
0.000752451375417189	0.308646908121115	0.272	0.244	0.00310063431196955	B	ANKHD1
0.000756351963168326	0.13735693252288	0.448	0.403	0.0031132319015386	B	ZFP36L1
0.000767236818456844	0.189177405465236	0.401	0.359	0.0031534267855439	B	MTDH
0.000774379099915152	-0.00462747	0.186	0.255	0.00318109430834941	B	ARFGEF1
0.000791785772731559	0.0341052982818707	0.19	0.258	0.00324657316182758	B	G3BP1
0.000827751155544972	-0.140118	0.319	0.268	0.00338106609111329	B	CNOT6L
0.000870826699388619	0.167611712128094	0.436	0.374	0.00354067622053257	B	HSPD1
0.00091156126238576	0.247784720931452	0.326	0.297	0.00368790689882941	B	TCF12
0.00098480684351234	0.00096067480935591	0.185	0.251	0.00395480046995455	B	NT5C3A
0.00106769640398266	0.0283579832597148	0.218	0.294	0.00426006052648946	B	CHORDC1
0.00113252922785238	0.359207142339144	0.257	0.235	0.00449852955386323	B	BRD4
0.00115916507101828	-0.0255476	0.548	0.457	0.00459483779814334	B	TMBIM6
0.00117689325573882	-0.014025	0.287	0.374	0.00465786858855088	B	AFF4
0.00119420679358026	0.534343706660713	0.296	0.285	0.00471924934677341	B	XBP1
0.00119576091327604	0.193176751798408	0.478	0.464	0.00472478824322385	B	KMT2E
0.00120904021625306	-0.0568269	0.267	0.339	0.00477238934640749	B	STAG2
0.00121534611127055	0.213032058120199	0.252	0.217	0.0047960582370888	B	C1orf56
0.00127613759509818	0.0145497287038728	0.197	0.266	0.00502060888524849	B	PPP1CA
0.00129042429520755	-0.0793762	0.238	0.294	0.00507166377192951	B	SF3B5
0.00129619434645278	0.205625931434373	0.345	0.318	0.00509175773320654	B	ARL6IP5
0.00131910944217827	0.302582876609505	0.3	0.277	0.00517128289732599	B	BPTF
0.00133986718382764	0.0222899613600072	0.549	0.478	0.00524261564975087	B	UBB
0.00134001269544823	-0.0633282	0.236	0.301	0.00524261564975087	B	UBE2V1
0.00143291470954773	0.375676486424083	0.324	0.308	0.00557860813410504	B	ERC1
0.00143366590547865	0.189012725558587	0.368	0.342	0.00558013028687683	B	ZC3HAV1
0.00144451349367193	0.223720642649059	0.352	0.325	0.00561952750639675	B	LINC01578
0.00145797617141879	-0.132763	0.323	0.372	0.00566905343158847	B	GPX4
0.00148068602363964	0.000838871721236756	0.227	0.298	0.00574869854441143	B	ERP44
0.00150048822755895	0.255746963302727	0.322	0.295	0.00581901693155982	B	SRSF2
0.0016287691479873	-0.081492	0.303	0.376	0.00628346728214948	B	RSRP1
0.00163883456056008	-0.0917693	0.252	0.303	0.00631600601508553	B	PSMB3
0.00166602987392642	-0.0261872	0.291	0.374	0.00641044927396777	B	OSBPL8
0.00176337455523009	-0.0555087	0.197	0.256	0.00675230138056341	B	MAGT1
0.00186501174106234	0.00194070938240865	0.202	0.271	0.00711160538604227	B	CNOT1
0.00193174055725968	-0.00979031	0.355	0.3	0.00734165676460001	B	CRIP1
0.00195675374515773	-0.0373122	0.236	0.294	0.00742942947701923	B	AURKAIP1
0.00208531269145755	0.23580895107894	0.368	0.345	0.00787220151172629	B	CNBP
0.00212669176319256	0.27412729095054	0.281	0.255	0.0080137635863819	B	FAF1
0.00246684225957115	0.107264337840204	0.425	0.373	0.00915740556985784	B	EEF2
0.00253514659029622	-0.193804	0.401	0.434	0.00938510116627525	B	GNG5
0.00259969910842984	-0.266604	0.58	0.456	0.00960914790949335	B	FOS
0.00271435267055173	0.0446283129324077	0.3	0.389	0.0100031015152889	B	GNB1
0.00275336020363411	0.0199872506460498	0.202	0.263	0.0101311883407354	B	UGCG
0.00282276484832476	-0.127552	0.216	0.276	0.0103533681225048	B	NAP1L4
0.00285117853121832	-0.0119256	0.238	0.298	0.0104464537907055	B	PCBP1
0.00286399910720979	-0.14435	0.336	0.38	0.0104884657611789	B	PDIA3
0.0029695956291157	0.00995711902035468	0.607	0.508	0.0108329226164209	B	PPIA
0.00318887033310113	-0.155814	0.363	0.434	0.0115539212560097	B	SPCS3
0.00323544089648561	-0.00225664	0.25	0.321	0.0117034944372349	B	XPO1
0.00325059938074077	0.371857682275754	0.361	0.344	0.0117514667461039	B	HMGN1
0.00331965444754053	0.237169562438635	0.318	0.298	0.0119740641944453	B	USP15
0.00346096384346209	0.283376002099522	0.263	0.238	0.0124487959528516	B	ETV6
0.00350711288245536	-0.553254	0.326	0.354	0.0126067259919053	B	KRT6A
0.00370318226412172	-0.111353	0.284	0.35	0.0132439100666073	B	LUC7L3
0.00426620447663299	-0.0924291	0.299	0.357	0.0150799255099878	B	YPEL5
0.004423629014903	0.243353114426925	0.363	0.349	0.0155512168546153	B	PPP6R3
0.00442978226254932	0.164227836677699	0.273	0.239	0.0155710816948381	B	FNDC3A
0.00443373688887316	0.0187030386400884	0.331	0.421	0.015583214553723	B	PAFAH1B1
0.00456805587726361	-0.0633504	0.608	0.501	0.0159954235069373	B	HINT1
0.00487816317300721	0.00722060287942961	0.202	0.26	0.0168433357211757	B	SSB
0.00508192529134696	0.310990832491459	0.295	0.277	0.0174923018971794	B	TAOK3
0.00513708498742257	0.0500391218155684	0.23	0.294	0.017660582232615	B	HNRNPF
0.00566564967802786	0.00878362281130196	0.204	0.261	0.0192724152749955	B	EIF5B
0.0057454996297887	0.155843240092199	0.31	0.279	0.0195097621142167	B	GAS5
0.00583541070806128	-0.91907	0.533	0.471	0.019793375799995	B	SRGN
0.0072630091878702	-0.0627113	0.204	0.256	0.024123343767002	B	MKLN1
0.00750898163434486	-0.0299677	0.262	0.326	0.0248444328273465	B	STAT3
0.00765136304692578	-0.15674	0.301	0.346	0.0252561826038626	B	KRTCAP2
0.00770218665895714	0.247626577128065	0.498	0.516	0.0254049980908986	B	ELF1
0.00777870788861383	0.272000497389282	0.291	0.273	0.0255947900650914	B	SPIDR
0.00824436815031924	-0.0813783	0.322	0.375	0.0269665344207338	B	CAST
0.00865905972507474	-0.0145886	0.218	0.272	0.0281890289379285	B	UFC1
0.00867675057665753	-0.0694959	0.369	0.443	0.0282317881081709	B	ATRX
0.0088832182710139	-0.00900575	0.221	0.278	0.0288429960671298	B	GSK3B
0.00961331082042048	-0.178884	0.922	0.881	0.0309733356736967	B	RPS5
0.00987292270576138	0.142965729209502	0.397	0.362	0.0317141411373664	B	ATP5PO
0.00994253724834909	0.352037446446927	0.303	0.293	0.0319013762456868	B	PHF20
0	2.54526094223866	0.867	0.298	0	Basal cell	S100A2
0	2.47435174307421	0.872	0.396	0	Basal cell	FABP5
0	2.38510440741415	0.826	0.219	0	Basal cell	KRT14
0	2.07748079765887	0.825	0.137	0	Basal cell	SFN
0	2.06922971357294	0.845	0.156	0	Basal cell	KRT5
0	1.96606129916253	0.852	0.192	0	Basal cell	KRT6A
0	1.85355672606139	0.723	0.115	0	Basal cell	AQP3
0	1.80502568371231	0.714	0.187	0	Basal cell	MT1X
0	1.79376693805509	0.643	0.118	0	Basal cell	KRT15
0	1.74166575685847	0.752	0.258	0	Basal cell	IFI27
0	1.72787828830979	0.428	0.1	0	Basal cell	KRT19
0	1.58624591301451	0.681	0.132	0	Basal cell	KRT16
0	1.54328591569352	0.587	0.137	0	Basal cell	SERPINB3
0	1.52949655104818	0.714	0.105	0	Basal cell	S100A14
0	1.48818156148371	0.744	0.342	0	Basal cell	NME2
0	1.4471541955285	0.814	0.366	0	Basal cell	TXN
0	1.43025962369193	0.725	0.319	0	Basal cell	SNHG29
0	1.42256924799225	0.757	0.275	0	Basal cell	CSTA
0	1.41365153262798	0.734	0.417	0	Basal cell	MIF
0	1.37671755999482	0.688	0.049	0	Basal cell	MIR205HG
0	1.37422411717962	0.86	0.563	0	Basal cell	RPL8
0	1.37022974971868	0.84	0.424	0	Basal cell	RPL7
0	1.35599702106379	0.552	0.063	0	Basal cell	CALML3
0	1.35178248838399	0.743	0.131	0	Basal cell	S100A16
0	1.33286309641236	0.765	0.376	0	Basal cell	S100A8
0	1.32758485717838	0.748	0.352	0	Basal cell	RPS17
0	1.3156733158509	0.513	0.072	0	Basal cell	LY6D
0	1.30930056998437	0.251	0.058	0	Basal cell	SAA1
0	1.28733798414034	0.606	0.143	0	Basal cell	KRT13
0	1.27858714036664	0.433	0.069	0	Basal cell	CXCL14
0	1.25891965779507	0.712	0.068	0	Basal cell	SERPINB5
0	1.25607425622789	0.493	0.063	0	Basal cell	KRT6B
0	1.25464521530248	0.77	0.343	0	Basal cell	UQCRH
0	1.23599955150877	0.864	0.501	0	Basal cell	RPS2
0	1.22447845280379	0.64	0.116	0	Basal cell	PHLDA2
0	1.21398640010455	0.803	0.434	0	Basal cell	BTF3
0	1.20826497732806	0.837	0.475	0	Basal cell	RPL35
0	1.1999914973121	0.875	0.565	0	Basal cell	RPS18
0	1.19412936339467	0.86	0.515	0	Basal cell	RPS6
0	1.19058999122637	0.82	0.374	0	Basal cell	NPM1
0	1.18455832230962	0.501	0.033	0	Basal cell	FGFBP1
0	1.17916436303228	0.867	0.5	0	Basal cell	S100A11
0	1.17079921517616	0.648	0.148	0	Basal cell	TUBA1C
0	1.16361893622045	0.66	0.179	0	Basal cell	PRDX2
0	1.14479805161463	0.83	0.325	0	Basal cell	ANXA2
0	1.13580366113108	0.858	0.563	0	Basal cell	RPL29
0	1.13131227045307	0.832	0.408	0	Basal cell	PPIA
0	1.1125683354471	0.519	0.148	0	Basal cell	EXT1
0	1.10563034686237	0.761	0.327	0	Basal cell	ATP5MC3
0	1.10413473606795	0.795	0.139	0	Basal cell	DSG3
0	1.09948659605557	0.873	0.571	0	Basal cell	MT-CO3
0	1.09501625652298	0.836	0.413	0	Basal cell	RPL10A
0	1.09238690052454	0.842	0.438	0	Basal cell	RPL27A
0	1.09217690821274	0.377	0.092	0	Basal cell	WARS
0	1.08950838872191	0.786	0.414	0	Basal cell	HINT1
0	1.08850963410253	0.858	0.343	0	Basal cell	S100A9
0	1.08599924212796	0.819	0.419	0	Basal cell	RPL37A
0	1.08239156866052	0.811	0.376	0	Basal cell	RPSA
0	1.07862066649628	0.853	0.497	0	Basal cell	RPL15
0	1.07781601137235	0.538	0.044	0	Basal cell	AKR1C2
0	1.07638550754234	0.682	0.241	0	Basal cell	RPL22L1
0	1.07040621095732	0.717	0.318	0	Basal cell	EEF1G
0	1.06447105298256	0.875	0.604	0	Basal cell	MT-CO2
0	1.06293099654436	0.738	0.305	0	Basal cell	H2AFZ
0	1.06259770619435	0.859	0.518	0	Basal cell	RPL14
0	1.05207041974952	0.83	0.434	0	Basal cell	RPL23A
0	1.05056060273078	0.845	0.431	0	Basal cell	S100A10
0	1.03604589356387	0.857	0.565	0	Basal cell	RPL7A
0	1.02768958067707	0.631	0.1	0	Basal cell	CBR1
0	1.02706671821422	0.863	0.556	0	Basal cell	RPS3A
0	1.02435430367095	0.857	0.472	0	Basal cell	RPL13A
0	1.01418278631743	0.611	0.112	0	Basal cell	PARD3
0	1.00102117566798	0.701	0.235	0	Basal cell	JPT1
0	0.999368547201074	0.826	0.494	0	Basal cell	RPL37
0	0.996213885804253	0.83	0.542	0	Basal cell	RPL35A
0	0.995229155967518	0.777	0.486	0	Basal cell	RPL17
0	0.995072000610146	0.846	0.47	0	Basal cell	RPS11
0	0.99165502691707	0.688	0.125	0	Basal cell	SPINT2
0	0.98640912114781	0.339	0.049	0	Basal cell	SERPINB4
0	0.970870596968134	0.669	0.225	0	Basal cell	EIF4A1
0	0.96883800330272	0.642	0.127	0	Basal cell	TKT
0	0.966484627584828	0.849	0.472	0	Basal cell	RPL9
0	0.965449429861095	0.832	0.483	0	Basal cell	RACK1
0	0.961045030122961	0.66	0.087	0	Basal cell	JUP
0	0.958309612137337	0.598	0.043	0	Basal cell	CLCA2
0	0.935136650346416	0.536	0.115	0	Basal cell	DSC2
0	0.930535203155723	0.528	0.07	0	Basal cell	DENND2C
0	0.929500222592012	0.858	0.582	0	Basal cell	RPL12
0	0.92582323912947	0.843	0.468	0	Basal cell	RPS9
0	0.920661736436173	0.595	0.172	0	Basal cell	LYPD3
0	0.920460628722566	0.595	0.132	0	Basal cell	TUBB4B
0	0.914566041679375	0.711	0.107	0	Basal cell	TACSTD2
0	0.914295236455245	0.699	0.273	0	Basal cell	UQCRQ
0	0.913382032931672	0.684	0.196	0	Basal cell	VDAC2
0	0.912047541422034	0.816	0.364	0	Basal cell	CSTB
0	0.910307364269444	0.505	0.055	0	Basal cell	FAM160A1
0	0.908902951107964	0.593	0.131	0	Basal cell	MT1E
0	0.904960288289356	0.679	0.2	0	Basal cell	PPP1R14B
0	0.904629009829192	0.764	0.3	0	Basal cell	RPL4
0	0.902032374261412	0.759	0.295	0	Basal cell	IFITM3
0	0.899785661998602	0.726	0.225	0	Basal cell	ZFAS1
0	0.897857311891908	0.658	0.202	0	Basal cell	NDUFB9
0	0.895983625949189	0.868	0.582	0	Basal cell	RPS24
0	0.892952724428194	0.852	0.545	0	Basal cell	RPS4X
0	0.892783325440158	0.634	0.166	0	Basal cell	GAS5
0	0.890213363422148	0.506	0.077	0	Basal cell	SPINK5
0	0.88686114066185	0.838	0.535	0	Basal cell	NACA
0	0.886659033446947	0.415	0.045	0	Basal cell	AKR1B10
0	0.883465167335129	0.577	0.238	0	Basal cell	S100A7
0	0.865897696650553	0.563	0.061	0	Basal cell	GJB2
0	0.859706985671849	0.853	0.545	0	Basal cell	RPLP2
0	0.858879265734276	0.551	0.091	0	Basal cell	CA2
0	0.85414549006063	0.638	0.184	0	Basal cell	ATP5MC1
0	0.852311671694774	0.684	0.255	0	Basal cell	CEBPD
0	0.851306116112148	0.852	0.505	0	Basal cell	ACTG1
0	0.851249592117413	0.827	0.474	0	Basal cell	UBA52
0	0.840504557671908	0.391	0.029	0	Basal cell	GPX2
0	0.838217366423832	0.665	0.171	0	Basal cell	PPA1
0	0.837268288978077	0.624	0.182	0	Basal cell	CHCHD10
0	0.836981006771735	0.477	0.092	0	Basal cell	CXCL1
0	0.835282048719828	0.803	0.443	0	Basal cell	ITM2B
0	0.828994199781893	0.74	0.345	0	Basal cell	COX5B
0	0.82816931439689	0.298	0.035	0	Basal cell	KRT6C
0	0.824906510852648	0.767	0.382	0	Basal cell	RPL38
0	0.822745890451349	0.864	0.572	0	Basal cell	RPS27A
0	0.821512097749101	0.851	0.574	0	Basal cell	RPS8
0	0.819450207846833	0.346	0.061	0	Basal cell	IGFBP6
0	0.806052094086931	0.731	0.344	0	Basal cell	COX6C
0	0.805219575982016	0.862	0.571	0	Basal cell	RPS3
0	0.803970145564776	0.591	0.105	0	Basal cell	NME1
0	0.800547263522844	0.709	0.363	0	Basal cell	RPL36A
0	0.800464595352502	0.607	0.056	0	Basal cell	TRIM29
0	0.798767912852325	0.501	0.092	0	Basal cell	ITPKC
0	0.796466114812922	0.865	0.586	0	Basal cell	RPL32
0	0.79341724678516	0.721	0.252	0	Basal cell	SERBP1
0	0.790702766466622	0.768	0.33	0	Basal cell	RAC1
0	0.789055059929122	0.872	0.579	0	Basal cell	RPL13
0	0.787865757888741	0.521	0.108	0	Basal cell	GLTP
0	0.787699159467989	0.741	0.35	0	Basal cell	NDUFS5
0	0.787355511423155	0.567	0.07	0	Basal cell	C19orf33
0	0.786339197979851	0.698	0.268	0	Basal cell	COX5A
0	0.784311107738635	0.675	0.258	0	Basal cell	TAGLN2
0	0.782697837261348	0.856	0.575	0	Basal cell	RPS23
0	0.781671776086891	0.547	0.102	0	Basal cell	NFIA
0	0.781522757921705	0.639	0.15	0	Basal cell	EIF6
0	0.774623013708335	0.724	0.263	0	Basal cell	HSPD1
0	0.774305151850574	0.628	0.167	0	Basal cell	EIF3M
0	0.773875271459383	0.725	0.262	0	Basal cell	EEF2
0	0.7719873534905	0.871	0.587	0	Basal cell	MT-ATP6
0	0.764752269412209	0.688	0.257	0	Basal cell	ATP5PD
0	0.761984569095265	0.855	0.568	0	Basal cell	RPS7
0	0.761132298101561	0.64	0.143	0	Basal cell	ETS2
0	0.759476760835606	0.414	0.101	0	Basal cell	KLK10
0	0.758549739013354	0.848	0.546	0	Basal cell	RPL26
0	0.757458854231009	0.863	0.573	0	Basal cell	MT-CYB
0	0.756323202127398	0.672	0.2	0	Basal cell	P4HB
0	0.751181888658295	0.721	0.321	0	Basal cell	ATP5PF
0	0.746375	0.687	0.257	0	Basal cell	POLR2L
0	0.742456985729347	0.681	0.273	0	Basal cell	ATP5MF
0	0.742054506233972	0.871	0.613	0	Basal cell	MT-CO1
0	0.740439511480355	0.498	0.114	0	Basal cell	LRRC75A
0	0.739677180584962	0.947	0.423	0	Basal cell	PERP
0	0.737799733157685	0.587	0.104	0	Basal cell	EMP2
0	0.735332219660363	0.55	0.081	0	Basal cell	IL18
0	0.731043283221442	0.608	0.142	0	Basal cell	CTNND1
0	0.727631656775396	0.685	0.301	0	Basal cell	DBI
0	0.72566830513559	0.868	0.59	0	Basal cell	RPL11
0	0.723721989628017	0.866	0.578	0	Basal cell	RPS14
0	0.723416126636766	0.494	0.031	0	Basal cell	IMPA2
0	0.722113936439974	0.583	0.112	0	Basal cell	HMGA1
0	0.720095913810579	0.619	0.116	0	Basal cell	ATP1B1
0	0.719303551125169	0.634	0.183	0	Basal cell	PA2G4
0	0.718972315043294	0.378	0.068	0	Basal cell	CLDN4
0	0.718344352825365	0.559	0.139	0	Basal cell	SLPI
0	0.717700213287126	0.635	0.176	0	Basal cell	MAST4
0	0.717453428135586	0.621	0.159	0	Basal cell	CLTB
0	0.716524843963712	0.957	0.647	0	Basal cell	HSPB1
0	0.713762475110545	0.462	0.029	0	Basal cell	GNGT1
0	0.712791039489927	0.548	0.11	0	Basal cell	EIF4EBP1
0	0.710733150026373	0.516	0.114	0	Basal cell	NEDD4L
0	0.708588425783034	0.391	0.033	0	Basal cell	CDC42EP4
0	0.708395782513142	0.563	0.101	0	Basal cell	ADH5
0	0.706857536455531	0.869	0.587	0	Basal cell	PTMA
0	0.706609215880197	0.664	0.128	0	Basal cell	PITX1
0	0.703084271757838	0.731	0.121	0	Basal cell	DSC3
0	0.702964035146675	0.416	0.085	0	Basal cell	CD24
0	0.701145070078135	0.688	0.252	0	Basal cell	ATP5MPL
0	0.700948900534493	0.601	0.082	0	Basal cell	PDZK1IP1
0	0.697125758736893	0.379	0.091	0	Basal cell	SULT2B1
0	0.697045725259293	0.513	0.061	0	Basal cell	PRXL2A
0	0.694326559187098	0.363	0.024	0	Basal cell	C10orf99
0	0.691790950747155	0.836	0.567	0	Basal cell	RPL39
0	0.691408458776508	0.588	0.075	0	Basal cell	EHF
0	0.688118567892164	0.873	0.586	0	Basal cell	EEF1A1
0	0.687906618078174	0.665	0.198	0	Basal cell	SNHG8
0	0.685879938053211	0.633	0.175	0	Basal cell	SNRPD1
0	0.68122665487012	0.544	0.06	0	Basal cell	MAL2
0	0.680682429823357	0.606	0.151	0	Basal cell	SNRPF
0	0.675916799708472	0.605	0.121	0	Basal cell	NAA20
0	0.675576178977027	0.709	0.324	0	Basal cell	UQCR10
0	0.67425967065409	0.735	0.183	0	Basal cell	KRT18
0	0.674128707109315	0.664	0.19	0	Basal cell	LMNA
0	0.674108694655954	0.542	0.074	0	Basal cell	CDH3
0	0.671217936874221	0.554	0.114	0	Basal cell	CYC1
0	0.6702464232185	0.831	0.493	0	Basal cell	MT-ND1
0	0.667691309462101	0.969	0.735	0	Basal cell	GSTP1
0	0.665168615313378	0.544	0.069	0	Basal cell	COMTD1
0	0.661855771412643	0.567	0.128	0	Basal cell	AOPEP
0	0.657726333333961	0.679	0.282	0	Basal cell	ATP5MD
0	0.65501668353621	0.804	0.465	0	Basal cell	HMGB1
0	0.654985508464387	0.59	0.085	0	Basal cell	PRRG4
0	0.654722230174665	0.73	0.352	0	Basal cell	NDUFA4
0	0.651406869652915	0.869	0.598	0	Basal cell	RPL41
0	0.65077698283582	0.676	0.244	0	Basal cell	ATP5F1C
0	0.647654015970771	0.597	0.138	0	Basal cell	TIMM8B
0	0.646559157814929	0.493	0.056	0	Basal cell	EGFR
0	0.645750130553391	0.878	0.605	0	Basal cell	RPLP1
0	0.645080832227619	0.684	0.26	0	Basal cell	ATP5PO
0	0.641144844138842	0.509	0.073	0	Basal cell	CLDN7
0	0.640915971354694	0.512	0.033	0	Basal cell	LAD1
0	0.640191435806698	0.729	0.342	0	Basal cell	EIF3K
0	0.637910610404019	0.727	0.352	0	Basal cell	UQCRB
0	0.635847432367938	0.486	0.063	0	Basal cell	CSRP2
0	0.63395706122717	0.895	0.715	0	Basal cell	RPS10
0	0.633730274183545	0.545	0.06	0	Basal cell	MPZL2
0	0.631831880601884	0.641	0.227	0	Basal cell	ATP5ME
0	0.630667361311899	0.563	0.145	0	Basal cell	MRPS24
0	0.626368453060917	0.368	0.062	0	Basal cell	PHLDB2
0	0.62632794590539	0.443	0.05	0	Basal cell	KRT8
0	0.62625022895272	0.549	0.125	0	Basal cell	NHP2
0	0.624870504453273	0.425	0.064	0	Basal cell	FLNB
0	0.624599254518986	0.322	0.019	0	Basal cell	DAPL1
0	0.623368520970162	0.669	0.239	0	Basal cell	SNRPG
0	0.621996257793291	0.412	0.042	0	Basal cell	CENPW
0	0.620659941706551	0.88	0.512	0	Basal cell	ANXA1
0	0.619811390673025	0.581	0.192	0	Basal cell	MYO1E
0	0.617129679735068	0.536	0.149	0	Basal cell	ATF3
0	0.616897116528642	0.809	0.384	0	Basal cell	TXNDC17
0	0.616302795709186	0.66	0.226	0	Basal cell	APRT
0	0.614898800149551	0.474	0.082	0	Basal cell	PTPN13
0	0.614715731161891	0.888	0.759	0	Basal cell	GAPDH
0	0.612408429505717	0.767	0.475	0	Basal cell	RPS26
0	0.611740074224929	0.408	0.047	0	Basal cell	NRARP
0	0.608217022601612	0.793	0.398	0	Basal cell	LDHA
0	0.604985578437226	0.6	0.155	0	Basal cell	MDH2
0	0.6030775961398	0.332	0.043	0	Basal cell	SERPINB13
0	0.602765997559599	0.63	0.204	0	Basal cell	NDUFB10
0	0.602376956842949	0.639	0.219	0	Basal cell	KRT10
0	0.601609006536607	0.578	0.182	0	Basal cell	RCOR1
0	0.601492598158237	0.59	0.161	0	Basal cell	CYCS
0	0.600926878563881	0.655	0.211	0	Basal cell	HSBP1
0	0.600360612837682	0.356	0.085	0	Basal cell	IGFBP2
0	0.598435387300312	0.491	0.074	0	Basal cell	FRMD6
0	0.597557478632869	0.565	0.13	0	Basal cell	COA3
0	0.596086565973365	0.528	0.129	0	Basal cell	EXOC6B
0	0.595450544602367	0.63	0.183	0	Basal cell	AURKAIP1
0	0.595325035125934	0.473	0.072	0	Basal cell	SGPP2
0	0.592486577143195	0.645	0.194	0	Basal cell	VDAC1
0	0.58985535910067	0.584	0.122	0	Basal cell	MRPL14
0	0.589441729107771	0.473	0.074	0	Basal cell	TMPRSS11D
0	0.586498259722429	0.573	0.128	0	Basal cell	CCT5
0	0.584457646504127	0.605	0.169	0	Basal cell	GADD45GIP1
0	0.584007003953293	0.613	0.166	0	Basal cell	PFDN2
0	0.583988212241229	0.621	0.16	0	Basal cell	DDX21
0	0.583745583498623	0.528	0.096	0	Basal cell	DHRS3
0	0.583494276667241	0.794	0.492	0	Basal cell	RPS21
0	0.582032728466393	0.625	0.174	0	Basal cell	BSG
0	0.581569158911557	0.597	0.109	0	Basal cell	RAB25
0	0.579911591065024	0.46	0.034	0	Basal cell	MAOA
0	0.579112900998673	0.549	0.148	0	Basal cell	SLC3A2
0	0.578923617831548	0.618	0.223	0	Basal cell	GLUL
0	0.578730217536436	0.515	0.085	0	Basal cell	DANCR
0	0.577373057974888	0.716	0.287	0	Basal cell	SLC25A6
0	0.576516182243812	0.605	0.149	0	Basal cell	SNRPE
0	0.574237182018046	0.525	0.087	0	Basal cell	BAIAP2L1
0	0.566945103104741	0.451	0.083	0	Basal cell	KAZN
0	0.566922687839225	0.595	0.142	0	Basal cell	CCT3
0	0.564694200774912	0.744	0.391	0	Basal cell	SUMO2
0	0.564199932280419	0.495	0.065	0	Basal cell	HRAS
0	0.561116689225571	0.803	0.327	0	Basal cell	YBX3
0	0.560288065118942	0.46	0.046	0	Basal cell	TNS4
0	0.559284520705019	0.615	0.156	0	Basal cell	ATP1A1
0	0.558104387948577	0.625	0.164	0	Basal cell	POLR1D
0	0.557969278564236	0.684	0.346	0	Basal cell	PPIB
0	0.557900156941208	0.638	0.191	0	Basal cell	TOMM20
0	0.556434852335318	0.617	0.171	0	Basal cell	ATP5F1A
0	0.556299440296628	0.506	0.114	0	Basal cell	PTPRK
0	0.555015628345028	0.563	0.123	0	Basal cell	RAP2B
0	0.553842258780676	0.576	0.123	0	Basal cell	MRPL13
0	0.553609968397348	0.566	0.165	0	Basal cell	SPPL3
0	0.553063182969875	0.396	0.104	0	Basal cell	SPRR1B
0	0.550577276079114	0.324	0.051	0	Basal cell	CRABP2
0	0.549286883730641	0.647	0.221	0	Basal cell	ANP32B
0	0.546715233596788	0.701	0.31	0	Basal cell	COX8A
0	0.543735618664757	0.535	0.16	0	Basal cell	NDRG1
0	0.542167693073042	0.552	0.123	0	Basal cell	PHB2
0	0.541271794908865	0.584	0.13	0	Basal cell	OCIAD2
0	0.537272314995793	0.487	0.101	0	Basal cell	NHSL1
0	0.537187714537555	0.625	0.198	0	Basal cell	PSMB6
0	0.536890895324604	0.589	0.216	0	Basal cell	PSMA6
0	0.53492177719735	0.853	0.582	0	Basal cell	MT-ND4
0	0.531058953859173	0.836	0.518	0	Basal cell	EIF1
0	0.530338863379761	0.267	0.054	0	Basal cell	CLCA4
0	0.530286157883182	0.522	0.086	0	Basal cell	STOML2
0	0.53028080289746	0.652	0.259	0	Basal cell	NDUFC2
0	0.528173755012362	0.631	0.227	0	Basal cell	IER2
0	0.527904129755965	0.45	0.062	0	Basal cell	SERINC2
0	0.527544284740494	0.471	0.067	0	Basal cell	MRPL12
0	0.527334795870596	0.48	0.077	0	Basal cell	YAP1
0	0.525864493976242	0.519	0.091	0	Basal cell	SNHG16
0	0.525087159113501	0.704	0.295	0	Basal cell	HNRNPA3
0	0.523504817866197	0.63	0.2	0	Basal cell	TALDO1
0	0.522515814354227	0.59	0.145	0	Basal cell	CCT6A
0	0.521569940060035	0.318	0.022	0	Basal cell	EPPK1
0	0.520850573850596	0.667	0.218	0	Basal cell	ADK
0	0.520092266447756	0.337	0.043	0	Basal cell	PCLAF
0	0.519861553202852	0.612	0.174	0	Basal cell	NDUFS6
0	0.518581489310057	0.375	0.034	0	Basal cell	AKR1C3
0	0.512831924440675	0.342	0.036	0	Basal cell	EFNA5
0	0.511691049834199	0.719	0.289	0	Basal cell	TYMP
0	0.510739259781752	0.57	0.125	0	Basal cell	CCT2
0	0.508832070512941	0.349	0.024	0	Basal cell	ARHGEF4
0	0.508426965037717	0.607	0.187	0	Basal cell	PDLIM5
0	0.506179378647956	0.403	0.045	0	Basal cell	RHOD
0	0.50529094799012	0.403	0.02	0	Basal cell	VSNL1
0	0.504523659457705	0.741	0.235	0	Basal cell	RND3
0	0.504414878244397	0.365	0.118	0	Basal cell	DST
0	0.50409306015246	0.387	0.048	0	Basal cell	CKS1B
0	0.503378015370919	0.381	0.046	0	Basal cell	KANK1
0	0.501395633845383	0.475	0.066	0	Basal cell	CA12
0	0.501274702819493	0.552	0.156	0	Basal cell	RAB5IF
0	0.500561259212106	0.477	0.072	0	Basal cell	ZNF593
0	0.500481217021001	0.375	0.033	0	Basal cell	FOSL1
0	0.499233806786569	0.829	0.551	0	Basal cell	RPS28
0	0.499233352875989	0.455	0.092	0	Basal cell	SMAD3
0	0.498518556710684	0.284	0.015	0	Basal cell	MIR31HG
0	0.497770031724324	0.587	0.173	0	Basal cell	PGAM1
0	0.495485785255995	0.312	0.026	0	Basal cell	LINC01876
0	0.494479697846227	0.516	0.106	0	Basal cell	ADI1
0	0.494372635424401	0.615	0.184	0	Basal cell	TXNRD1
0	0.493799706904582	0.985	0.926	0	Basal cell	RPS12
0	0.493561804589134	0.409	0.02	0	Basal cell	C16orf74
0	0.493097046396739	0.308	0.023	0	Basal cell	LINC02163
0	0.493009572514872	0.689	0.275	0	Basal cell	SELENOW
0	0.492813959289086	0.693	0.284	0	Basal cell	TBCA
0	0.492379655307582	0.565	0.177	0	Basal cell	TOMM5
0	0.489707042354926	0.576	0.152	0	Basal cell	CNIH4
0	0.488378989785287	0.359	0.039	0	Basal cell	NQO1
0	0.487527012648308	0.564	0.152	0	Basal cell	NDUFB5
0	0.487219391238306	0.364	0.045	0	Basal cell	RGS12
0	0.485884663737278	0.421	0.054	0	Basal cell	IMPDH2
0	0.484764356915842	0.822	0.561	0	Basal cell	RPL30
0	0.482832254343691	0.588	0.159	0	Basal cell	EIF1AX
0	0.48145359854061	0.44	0.069	0	Basal cell	ELF3
0	0.479299366259473	0.55	0.132	0	Basal cell	TUFM
0	0.479093564449104	0.518	0.122	0	Basal cell	LMO4
0	0.479054140975802	0.542	0.173	0	Basal cell	RBIS
0	0.478093205392158	0.498	0.125	0	Basal cell	PMAIP1
0	0.477960599039827	0.404	0.029	0	Basal cell	NUDT8
0	0.477713949058407	0.612	0.189	0	Basal cell	SF3B5
0	0.477693232382141	0.871	0.599	0	Basal cell	RPL10
0	0.477213114036655	0.392	0.056	0	Basal cell	LINC00511
0	0.475987217975597	0.377	0.065	0	Basal cell	NXN
0	0.475886052694575	0.617	0.187	0	Basal cell	MZT2A
0	0.474925470646286	0.34	0.053	0	Basal cell	NCKAP5
0	0.474837674927014	0.537	0.139	0	Basal cell	EIF4A3
0	0.474663111986267	0.684	0.301	0	Basal cell	NDUFB11
0	0.474629818996415	0.484	0.098	0	Basal cell	ASS1
0	0.473855991530882	0.496	0.105	0	Basal cell	CENPX
0	0.472949452307063	0.658	0.259	0	Basal cell	MZT2B
0	0.472234792068569	0.665	0.284	0	Basal cell	NDUFA11
0	0.472124974323202	0.599	0.175	0	Basal cell	MRPL20
0	0.471958138635437	0.575	0.141	0	Basal cell	AP2M1
0	0.470834469513793	0.498	0.103	0	Basal cell	CDK2AP1
0	0.469317753945535	0.429	0.084	0	Basal cell	ARHGAP32
0	0.469048424538512	0.561	0.157	0	Basal cell	LSM3
0	0.468831754073696	0.644	0.207	0	Basal cell	ELOC
0	0.468184873329079	0.283	0.037	0	Basal cell	THSD4
0	0.466283803213393	0.602	0.185	0	Basal cell	MRPL52
0	0.466251903467835	0.32	0.044	0	Basal cell	GAREM1
0	0.464807618675787	0.589	0.188	0	Basal cell	NDUFA6
0	0.462344513223731	0.519	0.075	0	Basal cell	TPD52L1
0	0.461273795498608	0.642	0.213	0	Basal cell	OSTC
0	0.459777868954791	0.412	0.096	0	Basal cell	PTTG1
0	0.458966269348208	0.881	0.563	0	Basal cell	PRDX1
0	0.458531429519147	0.782	0.217	0	Basal cell	KLF5
0	0.457992799718599	0.571	0.149	0	Basal cell	CCT8
0	0.457343893286802	0.56	0.132	0	Basal cell	PSMB7
0	0.4568357233032	0.411	0.036	0	Basal cell	CERS3
0	0.456287360044555	0.525	0.12	0	Basal cell	HNRNPAB
0	0.456033787916578	0.256	0.041	0	Basal cell	AC083837.1
0	0.455129423836433	0.373	0.05	0	Basal cell	KLK11
0	0.454373829696372	0.457	0.072	0	Basal cell	BZW2
0	0.45294899071857	0.41	0.045	0	Basal cell	EFNA1
0	0.452891901331772	0.602	0.227	0	Basal cell	MICOS10
0	0.452192592543728	0.805	0.405	0	Basal cell	CSNK1A1
0	0.451313800940149	0.689	0.301	0	Basal cell	GUK1
0	0.450784612790007	0.521	0.116	0	Basal cell	BEX3
0	0.450744639063724	0.399	0.045	0	Basal cell	KCNK1
0	0.450152268227671	0.42	0.074	0	Basal cell	ITGA2
0	0.449980461258331	0.671	0.24	0	Basal cell	HMGN1
0	0.449702597909577	0.684	0.188	0	Basal cell	SDC1
0	0.449639875757683	0.386	0.077	0	Basal cell	SDCBP2
0	0.449407340815555	0.47	0.074	0	Basal cell	F11R
0	0.449258947904077	0.581	0.21	0	Basal cell	PSMB3
0	0.447736351296318	0.541	0.11	0	Basal cell	ARPC1A
0	0.447386162359065	0.795	0.479	0	Basal cell	RPS29
0	0.44659326898056	0.471	0.081	0	Basal cell	POLR2H
0	0.44481011272136	0.448	0.064	0	Basal cell	PAWR
0	0.444672689985876	0.709	0.268	0	Basal cell	HEBP2
0	0.444549003210455	0.342	0.075	0	Basal cell	SELENOP
0	0.442477785768773	0.532	0.129	0	Basal cell	SNHG6
0	0.442303223268263	0.571	0.145	0	Basal cell	THOC7
0	0.441937253932655	0.405	0.052	0	Basal cell	GCSH
0	0.44183993168548	0.493	0.102	0	Basal cell	TMEM141
0	0.44115958965409	0.526	0.108	0	Basal cell	NIFK
0	0.440744914703384	0.556	0.193	0	Basal cell	CUX1
0	0.439026834066089	0.405	0.051	0	Basal cell	FAM83A
0	0.439004090220887	0.504	0.107	0	Basal cell	COBLL1
0	0.438986215148655	0.537	0.093	0	Basal cell	TMEM54
0	0.438942715355335	0.702	0.328	0	Basal cell	NDUFA13
0	0.437413763748356	0.612	0.193	0	Basal cell	SRSF2
0	0.435385500872292	0.442	0.053	0	Basal cell	CXADR
0	0.435043428073269	0.818	0.52	0	Basal cell	RPS27
0	0.434397121838746	0.398	0.048	0	Basal cell	SEMA4B
0	0.43270846899525	0.555	0.141	0	Basal cell	UQCRFS1
0	0.431671829438638	0.398	0.036	0	Basal cell	MIB2
0	0.430579601097599	0.511	0.116	0	Basal cell	SVIL
0	0.428420871068628	0.687	0.272	0	Basal cell	CAST
0	0.426572802749969	0.375	0.023	0	Basal cell	PKP3
0	0.425351272369549	0.403	0.046	0	Basal cell	GRHL2
0	0.424733159295303	0.722	0.375	0	Basal cell	TMBIM6
0	0.424421761096456	0.601	0.143	0	Basal cell	UCHL3
0	0.42362135091766	0.391	0.084	0	Basal cell	TMEM117
0	0.423315013563598	0.743	0.365	0	Basal cell	SSR4
0	0.422632683214338	0.339	0.039	0	Basal cell	SLC7A1
0	0.422428572823439	0.4	0.064	0	Basal cell	ST14
0	0.421390629127953	0.389	0.072	0	Basal cell	TMEM40
0	0.419902421140791	0.359	0.045	0	Basal cell	TACC2
0	0.419795013304927	0.584	0.219	0	Basal cell	TOMM6
0	0.419735979705746	0.604	0.185	0	Basal cell	PSMA5
0	0.419622120055199	0.572	0.211	0	Basal cell	TUBB
0	0.419096188056619	0.562	0.147	0	Basal cell	RSL1D1
0	0.419087788453598	0.279	0.046	0	Basal cell	TMPRSS11A
0	0.417908123505096	0.751	0.475	0	Basal cell	H3F3A
0	0.417133698346909	0.279	0.049	0	Basal cell	MUC4
0	0.415631751976618	0.38	0.044	0	Basal cell	MYC
0	0.41451118836026	0.337	0.023	0	Basal cell	CASC9
0	0.414113341240034	0.375	0.088	0	Basal cell	MTSS1
0	0.413644281776599	0.471	0.086	0	Basal cell	MRPL11
0	0.413603477366808	0.423	0.093	0	Basal cell	TCF7L2
0	0.413503258269437	0.638	0.267	0	Basal cell	DDT
0	0.413121803682685	0.457	0.088	0	Basal cell	NDUFAF8
0	0.412549137729426	0.885	0.312	0	Basal cell	DSP
0	0.411396445112107	0.662	0.263	0	Basal cell	RBM8A
0	0.409395835489169	0.656	0.209	0	Basal cell	KIAA1217
0	0.407693230780557	0.288	0.027	0	Basal cell	FOXP2
0	0.40742989900488	0.393	0.071	0	Basal cell	MYO10
0	0.406506651750817	0.416	0.073	0	Basal cell	MECOM
0	0.406260910390999	0.47	0.083	0	Basal cell	SRPRB
0	0.406018919393121	0.499	0.101	0	Basal cell	PPIC
0	0.405451823651279	0.477	0.107	0	Basal cell	MYOF
0	0.404577391844681	0.732	0.386	0	Basal cell	ATP5MG
0	0.404231622693743	0.414	0.078	0	Basal cell	PYGL
0	0.40410702668165	0.524	0.166	0	Basal cell	IER3
0	0.403918658607573	0.553	0.151	0	Basal cell	GHITM
0	0.403063109763761	0.589	0.183	0	Basal cell	NSA2
0	0.402993594857526	0.823	0.468	0	Basal cell	UBC
0	0.401403767684687	0.501	0.105	0	Basal cell	SPTSSA
0	0.398432251757881	0.333	0.019	0	Basal cell	LINC00958
0	0.397746380012762	0.442	0.067	0	Basal cell	EI24
0	0.39526355219885	0.406	0.052	0	Basal cell	SHMT2
0	0.39519445616114	0.446	0.077	0	Basal cell	RHOV
0	0.39501629539591	0.46	0.1	0	Basal cell	PHB
0	0.393692699021188	0.651	0.245	0	Basal cell	TRMT112
0	0.393658196049084	0.626	0.22	0	Basal cell	ANAPC11
0	0.392877978489525	0.329	0.015	0	Basal cell	CAPNS2
0	0.392214732220956	0.657	0.265	0	Basal cell	MTDH
0	0.391613726341415	0.275	0.016	0	Basal cell	AL117329.1
0	0.390627083931547	0.63	0.212	0	Basal cell	TMED10
0	0.390617991979752	0.711	0.243	0	Basal cell	ID1
0	0.390317777497559	0.609	0.195	0	Basal cell	MRPS21
0	0.390207773528276	0.409	0.059	0	Basal cell	CDCP1
0	0.389487729978552	0.408	0.043	0	Basal cell	CRNDE
0	0.388591517877987	0.6	0.169	0	Basal cell	CDH1
0	0.38736693314868	0.355	0.061	0	Basal cell	ITPRID2
0	0.386992456252866	0.485	0.099	0	Basal cell	HDGF
0	0.386916781308983	0.679	0.268	0	Basal cell	SOD1
0	0.385744990708294	0.478	0.113	0	Basal cell	SRM
0	0.385559058622182	0.313	0.023	0	Basal cell	BBOX1-AS1
0	0.385487354332431	0.328	0.029	0	Basal cell	ZNF750
0	0.384785522196979	0.801	0.458	0	Basal cell	ATP5F1D
0	0.384394105691682	0.424	0.101	0	Basal cell	IL1RN
0	0.384374308416295	0.319	0.031	0	Basal cell	ARL4D
0	0.384057568736734	0.276	0.016	0	Basal cell	AKR1C1
0	0.383446983641779	0.251	0.016	0	Basal cell	AC104041.1
0	0.383295704550823	0.557	0.138	0	Basal cell	ARPC5L
0	0.383283514401126	0.526	0.133	0	Basal cell	CNPY2
0	0.383252977452171	0.489	0.129	0	Basal cell	SPRR2A
0	0.382205851361635	0.293	0.038	0	Basal cell	BTBD11
0	0.382063829955131	0.35	0.046	0	Basal cell	KIAA1671
0	0.381840900725231	0.452	0.108	0	Basal cell	SLC20A2
0	0.381734765555176	0.6	0.202	0	Basal cell	PDIA6
0	0.381714567089224	0.307	0.019	0	Basal cell	FAM83B
0	0.380744923500206	0.664	0.203	0	Basal cell	BAG1
0	0.378482217605272	0.534	0.126	0	Basal cell	ACP1
0	0.378402228528721	0.558	0.183	0	Basal cell	PRELID1
0	0.378393914496411	0.618	0.249	0	Basal cell	NDUFV2
0	0.377613479851498	0.472	0.094	0	Basal cell	TPRKB
0	0.37733040079139	0.663	0.296	0	Basal cell	CALR
0	0.376828767381041	0.414	0.06	0	Basal cell	ZC3H12A
0	0.376561919456684	0.488	0.123	0	Basal cell	SNHG7
0	0.376224074086708	0.534	0.14	0	Basal cell	GTF3C6
0	0.375446578904246	0.503	0.107	0	Basal cell	PTS
0	0.374697340555035	0.44	0.181	0	Basal cell	HIST1H4C
0	0.37403336005756	0.482	0.09	0	Basal cell	NDUFAF2
0	0.373973855213646	0.403	0.06	0	Basal cell	PLK2
0	0.372818781876475	0.563	0.161	0	Basal cell	TXNL4A
0	0.372176785941324	0.52	0.119	0	Basal cell	MMADHC
0	0.371869273491907	0.44	0.095	0	Basal cell	TUBB6
0	0.371232535815178	0.325	0.028	0	Basal cell	GSTA4
0	0.370800808212077	0.595	0.173	0	Basal cell	BCAP31
0	0.368950145732475	0.634	0.216	0	Basal cell	UBE2L3
0	0.368792236611256	0.667	0.279	0	Basal cell	SAP18
0	0.368149113469331	0.397	0.043	0	Basal cell	ALDH7A1
0	0.367861503104143	0.364	0.087	0	Basal cell	TNFRSF10B
0	0.367685747033456	0.634	0.207	0	Basal cell	MARCKS
0	0.3662277393605	0.472	0.074	0	Basal cell	NECTIN1
0	0.365774563838176	0.477	0.1	0	Basal cell	DNAJC19
0	0.365526643173658	0.845	0.291	0	Basal cell	FXYD3
0	0.364891779686979	0.266	0.04	0	Basal cell	SLC24A3
0	0.36475276856076	0.359	0.053	0	Basal cell	TUBB2A
0	0.363980972580093	0.45	0.093	0	Basal cell	BOLA3
0	0.363361822795121	0.582	0.169	0	Basal cell	H2AFJ
0	0.363313886145757	0.308	0.039	0	Basal cell	SLC16A1
0	0.363242143132629	0.315	0.018	0	Basal cell	HSPA4L
0	0.361535883024747	0.79	0.469	0	Basal cell	NEAT1
0	0.360795362712143	0.798	0.38	0	Basal cell	EIF5A
0	0.359978540071713	0.292	0.05	0	Basal cell	MIR99AHG
0	0.35943011927177	0.356	0.024	0	Basal cell	TFAP2A
0	0.359375908436895	0.407	0.069	0	Basal cell	MRPL17
0	0.35908702616866	0.286	0.043	0	Basal cell	MAPK10
0	0.358848018092545	0.621	0.218	0	Basal cell	ARF4
0	0.358474186808268	0.789	0.427	0	Basal cell	YWHAZ
0	0.357432147568718	0.486	0.108	0	Basal cell	GIPC1
0	0.355625055573937	0.285	0.021	0	Basal cell	WDR72
0	0.354409739207148	0.266	0.016	0	Basal cell	SH3RF2
0	0.353675175850214	0.535	0.142	0	Basal cell	NBEAL1
0	0.353211780255454	0.427	0.079	0	Basal cell	NET1
0	0.35257081823412	0.427	0.073	0	Basal cell	ENAH
0	0.35254280147349	0.319	0.026	0	Basal cell	ARHGEF35
0	0.352197352615269	0.417	0.088	0	Basal cell	TAX1BP3
0	0.352126176998684	0.651	0.256	0	Basal cell	EIF3H
0	0.352007995284248	0.324	0.038	0	Basal cell	CBR3
0	0.351768790477925	0.492	0.119	0	Basal cell	CD151
0	0.351687956788873	0.632	0.223	0	Basal cell	DYNLT1
0	0.351664092594902	0.428	0.083	0	Basal cell	ALYREF
0	0.351426084399025	0.632	0.222	0	Basal cell	MRPS34
0	0.351254380338301	0.338	0.067	0	Basal cell	TMTC2
0	0.3505289057465	0.602	0.192	0	Basal cell	HNRNPF
0	0.350340560691834	0.487	0.108	0	Basal cell	MRPS16
0	0.349843576008953	0.605	0.221	0	Basal cell	NDUFA12
0	0.349517892405858	0.544	0.137	0	Basal cell	OLA1
0	0.349215714537887	0.336	0.043	0	Basal cell	GPR157
0	0.348935485148284	0.509	0.119	0	Basal cell	UQCRC2
0	0.348279491482215	0.572	0.173	0	Basal cell	PSMB4
0	0.348025787230211	0.464	0.137	0	Basal cell	HBEGF
0	0.347591645278748	0.47	0.099	0	Basal cell	MRPL47
0	0.347092322353363	0.533	0.13	0	Basal cell	PSMD12
0	0.347091765905355	0.499	0.132	0	Basal cell	YWHAG
0	0.34640277501438	0.551	0.161	0	Basal cell	EIF3F
0	0.346272469755668	0.486	0.109	0	Basal cell	ILF2
0	0.346126998549162	0.254	0.038	0	Basal cell	HOMER1
0	0.34581137012502	0.409	0.085	0	Basal cell	CTBP2
0	0.34545142550671	0.593	0.218	0	Basal cell	ABI1
0	0.345341043545582	0.527	0.146	0	Basal cell	NDUFA7
0	0.344294178655984	0.469	0.088	0	Basal cell	GNAI1
0	0.344181620929954	0.698	0.309	0	Basal cell	ZFP36L1
0	0.343855838824803	0.399	0.038	0	Basal cell	SYTL1
0	0.343401973948948	0.477	0.106	0	Basal cell	ESD
0	0.343332020189039	0.374	0.07	0	Basal cell	GJB6
0	0.342006257956751	0.626	0.213	0	Basal cell	TUBA4A
0	0.341730169584233	0.443	0.111	0	Basal cell	IGF2BP2
0	0.341522340306703	0.649	0.315	0	Basal cell	SERPINB1
0	0.341080951720662	0.536	0.142	0	Basal cell	NDUFB6
0	0.341037884806884	0.492	0.109	0	Basal cell	MRPL36
0	0.340153864500645	0.319	0.024	0	Basal cell	PPP1R14C
0	0.339316045834004	0.356	0.027	0	Basal cell	TINCR
0	0.338885411120211	0.451	0.105	0	Basal cell	PRNP
0	0.338112332242569	0.373	0.04	0	Basal cell	KCTD1
[truncated: 15,550 more rows]

## Sheet: Table S2
Table S2 Epithelium subpopulation markers
p_val	avg_logFC	pct.1	pct.2	p_val_adj	cluster	gene
0	1.38663639640878	0.789	0.243	0	Basal-C0-EXT1	EXT1
0	1.05956701699696	0.687	0.205	0	Basal-C0-EXT1	PDE4D
0	1.05161854677426	0.773	0.286	0	Basal-C0-EXT1	NFIA
0	1.02260523717471	0.855	0.393	0	Basal-C0-EXT1	PARD3
0	0.942278579401463	0.814	0.424	0	Basal-C0-EXT1	MAST4
0	0.937252108337123	0.708	0.182	0	Basal-C0-EXT1	PVT1
0	0.923206596803101	0.715	0.208	0	Basal-C0-EXT1	DLEU1
0	0.922725021223346	0.759	0.269	0	Basal-C0-EXT1	FAM160A1
0	0.898367630265536	0.801	0.334	0	Basal-C0-EXT1	ZSWIM6
0	0.879452517261089	0.631	0.168	0	Basal-C0-EXT1	ANK3
0	0.873017543388041	0.669	0.184	0	Basal-C0-EXT1	IMMP2L
0	0.850761442085414	0.745	0.288	0	Basal-C0-EXT1	PTPRK
0	0.82283256303817	0.859	0.437	0	Basal-C0-EXT1	ADK
0	0.809968255465963	0.781	0.313	0	Basal-C0-EXT1	AOPEP
0	0.808309024980994	0.716	0.258	0	Basal-C0-EXT1	FBXO11
0	0.789043628077165	0.853	0.443	0	Basal-C0-EXT1	KIAA1217
0	0.763827226021199	0.588	0.149	0	Basal-C0-EXT1	FMNL2
0	0.763356882367536	0.655	0.18	0	Basal-C0-EXT1	GPHN
0	0.761340763353123	0.705	0.267	0	Basal-C0-EXT1	EGFR
0	0.75813789474058	0.686	0.268	0	Basal-C0-EXT1	FRMD6
0	0.757132944624113	0.971	0.599	0	Basal-C0-EXT1	NEAT1
0	0.748715986588748	0.705	0.257	0	Basal-C0-EXT1	UBE2E2
0	0.70438158848698	0.752	0.31	0	Basal-C0-EXT1	LPP
0	0.696144947281715	0.798	0.375	0	Basal-C0-EXT1	MBNL1
0	0.687388379804712	0.489	0.088	0	Basal-C0-EXT1	MIR31HG
0	0.682459214874936	0.679	0.236	0	Basal-C0-EXT1	GNGT1
0	0.658634816715659	0.689	0.238	0	Basal-C0-EXT1	SBF2
0	0.654980615018918	0.686	0.233	0	Basal-C0-EXT1	FAF1
0	0.650777669961321	0.653	0.221	0	Basal-C0-EXT1	TCF12
0	0.569327823163691	0.594	0.169	0	Basal-C0-EXT1	ASAP1
3.60267205979791e-305	0.744517517609935	0.752	0.302	3.60058018569868e-302	Basal-C0-EXT1	ARIH1
1.89537184252191e-303	0.695844714717434	0.572	0.161	1.83507532578168e-300	Basal-C0-EXT1	ARL15
2.67820586288241e-303	0.82826446649675	0.835	0.432	2.51442951647948e-300	Basal-C0-EXT1	MIR205HG
1.10842354417833e-299	0.692503729230648	0.64	0.215	1.01003465428626e-296	Basal-C0-EXT1	FTX
4.61433378617588e-299	0.692078971662007	0.527	0.132	4.08460826752289e-296	Basal-C0-EXT1	LINC01876
4.94498381001425e-298	0.695083909162786	0.698	0.272	4.25570801116282e-295	Basal-C0-EXT1	SPIDR
3.07485648287126e-295	0.660743400587242	0.742	0.293	2.57473523114371e-292	Basal-C0-EXT1	SIK3
1.98923212920506e-294	0.65329858920538	0.49	0.111	1.62185236386924e-291	Basal-C0-EXT1	FOXP2
5.24924464535239e-293	0.624730432922303	0.719	0.293	4.17005378467456e-290	Basal-C0-EXT1	PRKDC
7.04804359122527e-293	0.781003034531377	0.54	0.146	5.45906216358353e-290	Basal-C0-EXT1	NCKAP5
8.21208907644092e-292	0.572231904645475	0.586	0.175	6.20553521381202e-289	Basal-C0-EXT1	RAD51B
1.34554436275578e-290	0.740323944695711	0.926	0.513	9.92563224926183e-288	Basal-C0-EXT1	RPS17
4.14313701486255e-287	0.534696430361401	0.473	0.1	2.98517839522027e-284	Basal-C0-EXT1	AL117329.1
8.6454042723796e-287	0.801331170438659	0.949	0.664	6.08754352651965e-284	Basal-C0-EXT1	RPL39
1.08326681647882e-285	0.785462675531819	0.762	0.358	7.45817166847708e-283	Basal-C0-EXT1	SPPL3
2.75439841683485e-285	0.656897213364919	0.705	0.28	1.85514721196473e-282	Basal-C0-EXT1	PSME4
8.507913313152e-285	0.779576163592826	0.967	0.675	5.60834404825692e-282	Basal-C0-EXT1	RPS8
4.37561651666045e-284	0.582144016885614	0.637	0.226	2.82427814414946e-281	Basal-C0-EXT1	LRBA
1.12346853631201e-283	0.614403983598484	0.574	0.167	7.10353105959567e-281	Basal-C0-EXT1	RBMS3
3.57243741834137e-281	0.745719688206838	0.594	0.198	2.21362512190105e-278	Basal-C0-EXT1	TSHZ2
2.35815760797832e-278	0.655613655006047	0.558	0.165	1.43255762765459e-275	Basal-C0-EXT1	TNFRSF10B
2.45990710032335e-278	0.607320273976405	0.638	0.222	1.46563157273496e-275	Basal-C0-EXT1	TCF7L2
1.05634953271018e-277	0.753375743418336	0.983	0.698	6.17506060800508e-275	Basal-C0-EXT1	RPL41
2.45812959178327e-277	0.91502219625855	0.741	0.353	1.41032909282647e-274	Basal-C0-EXT1	TBL1XR1
5.75730874996511e-277	0.583134210269392	0.547	0.155	3.2431443580258e-274	Basal-C0-EXT1	NFIB
1.49407910180227e-272	0.879446462528944	0.781	0.388	8.26599263072105e-270	Basal-C0-EXT1	MYO1E
2.21422109919218e-272	0.676771599069466	0.965	0.665	1.20352628237144e-269	Basal-C0-EXT1	RPS11
1.3108974491892e-271	0.561033049599094	0.605	0.202	7.00245254668619e-269	Basal-C0-EXT1	RABGAP1L
2.60666674024157e-269	0.616508389426828	0.543	0.159	1.36880930417228e-266	Basal-C0-EXT1	ROBO1
1.08993914411246e-268	0.6581912300718	0.702	0.298	5.62808242714868e-266	Basal-C0-EXT1	PPP3CA
1.25668795023428e-267	0.590677295745886	0.718	0.289	6.38273870068172e-265	Basal-C0-EXT1	NHSL1
1.81202651835004e-267	0.682756907077844	0.95	0.659	9.05487186960017e-265	Basal-C0-EXT1	RPS28
2.62037279710914e-267	0.711642286397431	0.977	0.679	1.28864111111167e-264	Basal-C0-EXT1	RPL12
4.85560537390945e-266	0.808347861263693	0.889	0.563	2.35056821397598e-263	Basal-C0-EXT1	IFITM3
5.33184940662526e-265	0.632956819499398	0.475	0.113	2.54140551255483e-262	Basal-C0-EXT1	SMYD3
1.00107081833572e-264	0.584936691604916	0.712	0.293	4.6992691051026e-262	Basal-C0-EXT1	NFAT5
9.80469350082302e-264	0.641806555047336	0.671	0.261	4.53386588123133e-261	Basal-C0-EXT1	TBC1D5
3.26574368266572e-263	0.655823581771392	0.739	0.336	1.48793045259337e-260	Basal-C0-EXT1	EXOC6B
1.20233919582586e-261	0.595971507033597	0.843	0.442	5.39867724131548e-259	Basal-C0-EXT1	HNRNPH1
2.9717577570276e-261	0.497659007958704	0.61	0.211	1.31529998326042e-258	Basal-C0-EXT1	SSH2
3.07594668728963e-260	0.579108765606234	0.744	0.327	1.34223915867052e-257	Basal-C0-EXT1	ARID1B
3.22865595624702e-260	-1.54991	0.883	0.919	1.38930859495063e-257	Basal-C0-EXT1	SAT1
3.57737179677639e-260	0.700217070233122	0.963	0.626	1.51827579462639e-257	Basal-C0-EXT1	RPL30
3.8220786216668e-260	0.596636703923008	0.707	0.292	1.6002113494119e-257	Basal-C0-EXT1	GSK3B
1.6324597430502e-259	0.598598321822846	0.591	0.211	6.74358236789082e-257	Basal-C0-EXT1	WDFY2
1.66416821015928e-259	0.501873210117656	0.523	0.151	6.78411309041512e-257	Basal-C0-EXT1	CDKAL1
1.05802483885016e-258	0.702529263988719	0.798	0.422	4.25710721522799e-256	Basal-C0-EXT1	CTNND1
1.10809444789442e-258	0.50039847645881	0.736	0.332	4.40140797239293e-256	Basal-C0-EXT1	GTF2I
4.33645486063643e-258	0.618112955473059	0.624	0.226	1.70065879104099e-255	Basal-C0-EXT1	WWOX
5.69422728918239e-258	0.691873390694299	0.692	0.294	2.20523187341811e-255	Basal-C0-EXT1	TRPS1
8.29463005286883e-258	0.689075076514009	0.399	0.071	3.17264479380225e-255	Basal-C0-EXT1	KCNQ5
8.60830832901216e-257	0.512783846653153	0.564	0.184	3.25247083718847e-254	Basal-C0-EXT1	LUZP1
4.1030836734121e-256	0.508838247751516	0.559	0.169	1.53158720927294e-253	Basal-C0-EXT1	PTPRG
1.64972649000763e-253	0.618011166191839	0.985	0.695	6.08474120397813e-251	Basal-C0-EXT1	PTMA
1.86154141732077e-253	0.697307039460382	0.942	0.664	6.78520896369789e-251	Basal-C0-EXT1	RPL35A
4.46071731305578e-253	0.892475609907097	0.997	0.701	1.60699934643133e-250	Basal-C0-EXT1	MT-CO2
5.3723391143242e-253	0.609108648824304	0.535	0.162	1.91317023494244e-250	Basal-C0-EXT1	EFNA5
2.68873789676182e-252	0.57897046467851	0.765	0.357	9.46619062698575e-250	Basal-C0-EXT1	ANKRD11
3.39545718226443e-252	0.667989335834585	0.891	0.458	1.18200061147097e-249	Basal-C0-EXT1	RPL36A
3.5656788410348e-252	0.691429340171732	0.971	0.671	1.22746513169934e-249	Basal-C0-EXT1	RPS23
6.08251393298509e-252	0.687881524726403	0.621	0.233	2.07086205133785e-249	Basal-C0-EXT1	MECOM
8.80608201986118e-252	0.5553424199064	0.596	0.212	2.96554383847108e-249	Basal-C0-EXT1	CARMIL1
9.68041665366659e-252	0.548795018326129	0.775	0.377	3.22493192219245e-249	Basal-C0-EXT1	DDX21
1.42913091067488e-251	0.561415971603483	0.529	0.16	4.71035466750309e-249	Basal-C0-EXT1	FBXL17
1.82085118625744e-251	0.569679281459018	0.807	0.382	5.93827488975031e-249	Basal-C0-EXT1	ZFAND3
3.45475535020667e-251	0.556448204106941	0.688	0.288	1.11495031520941e-248	Basal-C0-EXT1	PTK2
4.62084434217668e-251	0.463208522853548	0.494	0.129	1.47590721040534e-248	Basal-C0-EXT1	VWA8
5.22196063196984e-251	0.439327201709465	0.437	0.097	1.65088555407846e-248	Basal-C0-EXT1	RFX7
8.58177937097074e-251	0.539722817796217	0.513	0.151	2.68566351991329e-248	Basal-C0-EXT1	CAMKMT
1.90976985142027e-250	0.697895708433687	0.751	0.381	5.91684895367028e-248	Basal-C0-EXT1	CUX1
2.13693194792508e-249	0.477408486046761	0.485	0.128	6.55509164461534e-247	Basal-C0-EXT1	TUT4
3.46510935372315e-249	0.633933610864614	0.983	0.592	1.05250998036324e-246	Basal-C0-EXT1	KRT5
1.08200991081373e-248	0.577458790993372	0.435	0.1	3.25464379192532e-246	Basal-C0-EXT1	AC104041.1
1.47050803889971e-248	0.522121568314463	0.577	0.186	4.38070000588373e-246	Basal-C0-EXT1	TANC2
4.1767716904897e-248	0.535100303234828	0.595	0.212	1.2324261001405e-245	Basal-C0-EXT1	SMG1
1.66168086065907e-247	0.512391130816762	0.508	0.146	4.85681098348484e-245	Basal-C0-EXT1	SLC7A1
4.01829530074774e-247	0.566937395977972	0.627	0.225	1.16350303745576e-244	Basal-C0-EXT1	DYRK1A
1.34808916163389e-246	0.70723717278569	0.759	0.388	3.86726837090197e-244	Basal-C0-EXT1	BAZ1A
2.77155411331024e-246	0.594948607722683	0.802	0.398	7.87782472830988e-244	Basal-C0-EXT1	AKAP13
1.50456021576722e-245	0.499494071769531	0.607	0.223	4.23766223680909e-243	Basal-C0-EXT1	ZCCHC7
1.62313969536889e-245	0.595838248195313	0.504	0.142	4.53046072449721e-243	Basal-C0-EXT1	LINC02163
2.80897946359221e-244	0.637781643784678	0.984	0.693	7.77033944116195e-242	Basal-C0-EXT1	RPL11
4.51135775493022e-244	0.648986677488092	0.653	0.274	1.23691049524998e-241	Basal-C0-EXT1	SMAD3
7.1533421496278e-244	0.627072848843866	0.721	0.32	1.94407760069972e-241	Basal-C0-EXT1	JARID2
2.75201676736644e-243	0.626250283858091	0.94	0.648	7.41417247709105e-241	Basal-C0-EXT1	RPL37
4.00466067864889e-243	0.575895929219622	0.494	0.139	1.0695896305681e-240	Basal-C0-EXT1	MCTP1
6.65810061875741e-242	0.533619794273505	0.586	0.213	1.76308780658412e-239	Basal-C0-EXT1	CASK
1.46222850379848e-240	0.640889790732001	0.984	0.693	3.8392172461597e-238	Basal-C0-EXT1	RPS24
1.75874670201731e-240	0.474801436947404	0.418	0.094	4.57894876654624e-238	Basal-C0-EXT1	MIRLET7BHG
2.57610062794517e-240	0.576185665962054	0.461	0.116	6.65106247124977e-238	Basal-C0-EXT1	MIR99AHG
2.37205509228541e-239	0.51742840614114	0.496	0.144	6.07363726191626e-237	Basal-C0-EXT1	KIF13A
2.48142561599263e-239	0.599396900391137	0.543	0.171	6.30160069136752e-237	Basal-C0-EXT1	DENND4A
4.16513122953762e-239	0.580533923854385	0.597	0.217	1.04913898986613e-236	Basal-C0-EXT1	TMEM117
8.10384642281817e-239	0.527902223545633	0.533	0.172	2.02478524090123e-236	Basal-C0-EXT1	KIAA1671
1.52546183293448e-238	0.633388157842956	0.97	0.684	3.78094868063808e-236	Basal-C0-EXT1	RPS7
2.72963854332674e-238	0.454226308339501	0.601	0.224	6.71187788486898e-236	Basal-C0-EXT1	WDR43
3.56536156092326e-238	0.674322983846049	0.368	0.067	8.69779778586806e-236	Basal-C0-EXT1	AC024230.1
3.95823675979522e-238	0.646296564918783	0.967	0.686	9.58078838218559e-236	Basal-C0-EXT1	RPL7A
8.14387029603126e-238	0.538036946056703	0.483	0.133	1.95591774815225e-235	Basal-C0-EXT1	PLCB1
9.11347246393877e-238	0.621989876968363	0.914	0.459	2.17195079905962e-235	Basal-C0-EXT1	SNHG29
4.46772267962977e-237	0.620690688757361	0.508	0.153	1.05663346610908e-234	Basal-C0-EXT1	GAREM1
5.57273180256776e-236	0.54770640744867	0.757	0.376	1.30798770232693e-233	Basal-C0-EXT1	TRA2A
9.4243366124808e-235	0.514862418300572	0.755	0.357	2.19537441299158e-232	Basal-C0-EXT1	JMJD1C
2.90624658642358e-233	0.44856670083303	0.495	0.146	6.71950236869965e-231	Basal-C0-EXT1	MSI2
3.19964763002466e-233	0.515844270405073	0.589	0.21	7.34307280543881e-231	Basal-C0-EXT1	MYO1D
5.8448507444777e-233	0.819273120647199	0.429	0.108	1.33150857180447e-230	Basal-C0-EXT1	SLC24A3
1.37065330817129e-232	0.578827503268187	0.856	0.504	3.09967743020166e-230	Basal-C0-EXT1	SERBP1
2.56591380822872e-232	0.787832603112537	0.651	0.288	5.76066243525668e-230	Basal-C0-EXT1	KAZN
3.07872749175209e-232	0.542950193393085	0.59	0.23	6.86223993881031e-230	Basal-C0-EXT1	ENAH
3.2165627030624e-232	0.596892106709364	0.936	0.637	7.11825326187709e-230	Basal-C0-EXT1	RPL37A
8.07338923553066e-232	0.607379221508226	0.863	0.489	1.77396982478873e-229	Basal-C0-EXT1	HSPD1
1.59537825553082e-230	0.596216929956001	0.709	0.329	3.48084571217294e-228	Basal-C0-EXT1	CHD2
2.01260365273252e-230	0.627849149949713	0.977	0.684	4.36045359223489e-228	Basal-C0-EXT1	RPS3A
9.06885041092061e-230	0.520895379603219	0.394	0.081	1.95118835716071e-227	Basal-C0-EXT1	KIF26B
2.33464864516153e-228	0.52853570844584	0.601	0.238	4.98841960857893e-226	Basal-C0-EXT1	AEBP2
2.82891416404836e-228	0.661074973439616	0.414	0.094	6.00311086510591e-226	Basal-C0-EXT1	RNF152
2.98410290568346e-228	0.475513243044428	0.529	0.173	6.2893521240738e-226	Basal-C0-EXT1	ACACA
7.5921645695162e-228	0.565278693354614	0.71	0.334	1.58932731549156e-225	Basal-C0-EXT1	ERC1
2.54111744161937e-227	0.57312364991668	0.804	0.438	5.2838188306209e-225	Basal-C0-EXT1	HNRNPU
3.11700730729441e-227	0.522527103050266	0.634	0.256	6.43807469297302e-225	Basal-C0-EXT1	AFF1
3.69965937467745e-227	0.426351682331188	0.508	0.157	7.59091700306336e-225	Basal-C0-EXT1	PKP4
4.26095557996611e-227	0.443843201542879	0.495	0.143	8.68506090648093e-225	Basal-C0-EXT1	MRTFA
7.21748602004277e-227	0.506011342894451	0.627	0.239	1.46151733250304e-224	Basal-C0-EXT1	DGKH
6.35843051981335e-226	-1.48269	0.004	0.348	1.27920061275881e-223	Basal-C0-EXT1	SEPT7
3.99536595604071e-225	0.566425797532477	0.525	0.18	7.98609213226151e-223	Basal-C0-EXT1	ARHGEF4
4.87674110117251e-225	0.526730096472512	0.569	0.214	9.68533287157223e-223	Basal-C0-EXT1	ARHGEF3
6.856809024498e-225	0.482032965045133	0.511	0.163	1.35310609679616e-222	Basal-C0-EXT1	MBD5
7.52304695918906e-225	-1.57809	0.004	0.347	1.4751838030987e-222	Basal-C0-EXT1	FAM213A
8.51016890464774e-225	0.457755764119314	0.533	0.171	1.65825190568425e-222	Basal-C0-EXT1	TRIO
1.78700546763003e-224	0.553710881430004	0.665	0.287	3.46031271238209e-222	Basal-C0-EXT1	FOXN3
2.85641635670368e-222	0.50393088583828	0.554	0.194	5.49673860642195e-220	Basal-C0-EXT1	PPP3R1
8.11284478517914e-222	0.381426819508013	0.436	0.11	1.55155652552111e-219	Basal-C0-EXT1	PTBP2
9.37712099566915e-222	0.478071178195457	0.473	0.139	1.78234332937314e-219	Basal-C0-EXT1	MFHAS1
1.13084370061498e-221	0.607478115270214	0.96	0.546	2.13632923978375e-219	Basal-C0-EXT1	RPL17
1.46702955001877e-221	0.598512273280836	0.935	0.481	2.75463694052615e-219	Basal-C0-EXT1	NME2
9.97852747735405e-221	0.384243444529496	0.429	0.109	1.86237794158664e-218	Basal-C0-EXT1	FOXK1
1.31090965533903e-220	0.523752735695357	0.811	0.445	2.43201215219843e-218	Basal-C0-EXT1	MTDH
5.18426720210882e-220	0.694334484195624	0.701	0.318	9.56065276522235e-218	Basal-C0-EXT1	NFKB1
1.04582966971104e-219	0.516356798028789	0.46	0.13	1.9172718832537e-217	Basal-C0-EXT1	SCLT1
1.43138721529539e-219	0.579276991245166	0.681	0.32	2.60866110025187e-217	Basal-C0-EXT1	SVIL
1.8692126566221e-219	0.484861858232006	0.612	0.251	3.38666353961788e-217	Basal-C0-EXT1	RB1
3.04865370265617e-219	0.616167529474424	0.963	0.666	5.49147610556358e-217	Basal-C0-EXT1	RPS4X
5.12617950526179e-219	0.554657498614093	0.97	0.681	9.18030597872952e-217	Basal-C0-EXT1	RPLP2
1.31492267428832e-218	0.740237753037027	0.529	0.185	2.34131806291957e-216	Basal-C0-EXT1	PHLDB2
4.18648218837541e-218	0.648004430991231	0.386	0.083	7.41174806629982e-216	Basal-C0-EXT1	TAF4B
6.48031184485155e-218	0.484978137380097	0.563	0.213	1.14075580441586e-215	Basal-C0-EXT1	CLSTN1
6.74090960804894e-218	0.581488414803321	0.372	0.077	1.17992577105408e-215	Basal-C0-EXT1	GRIP1
7.03440154778893e-218	0.408393312795353	0.318	0.048	1.22438106041346e-215	Basal-C0-EXT1	LINC01473
2.25204463550569e-217	0.601737410838683	0.965	0.654	3.89792440766689e-215	Basal-C0-EXT1	RPL26
2.34120800625853e-217	0.522721655000597	0.637	0.281	4.02973924721677e-215	Basal-C0-EXT1	RSRC1
2.9890734588205e-217	0.467968738545487	0.45	0.123	5.11643502216445e-215	Basal-C0-EXT1	PRKCA
2.02395087716983e-216	0.548638431981266	0.661	0.271	3.44538714705911e-214	Basal-C0-EXT1	LRRC75A
3.90151176811835e-216	0.522867522347594	0.515	0.17	6.60528074316081e-214	Basal-C0-EXT1	IGF1R
6.1120453035688e-216	0.505468416648242	0.702	0.341	1.02914884562592e-213	Basal-C0-EXT1	NBEAL1
9.92959752075208e-216	0.634979354076296	0.679	0.322	1.66291238047536e-213	Basal-C0-EXT1	SERINC5
1.05160749907365e-215	0.412216934106672	0.428	0.107	1.75166148044623e-213	Basal-C0-EXT1	DANT2
1.9571642000367e-215	0.505342059811146	0.672	0.32	3.24261290083085e-213	Basal-C0-EXT1	G3BP1
2.98565819291514e-215	0.665471368392238	0.765	0.419	4.92030117728175e-213	Basal-C0-EXT1	ABI1
3.21783042188811e-215	0.404603553157836	0.416	0.105	5.27485831380622e-213	Basal-C0-EXT1	PCCA
3.30079194358987e-215	0.39962101965299	0.42	0.108	5.38237557875271e-213	Basal-C0-EXT1	LINC01967
3.6318661417483e-215	0.564234243791992	0.662	0.308	5.89122915202333e-213	Basal-C0-EXT1	YAP1
2.13306687132081e-214	0.500743036529029	0.618	0.25	3.44201446912819e-212	Basal-C0-EXT1	ANKHD1
3.86264814525543e-214	0.586023927889697	0.973	0.682	6.20065102778775e-212	Basal-C0-EXT1	RPS3
4.5829430646764e-214	0.726937893054715	0.58	0.236	7.31900732112392e-212	Basal-C0-EXT1	FLNB
8.14544209293468e-214	0.405117531728487	0.443	0.122	1.29416454832463e-211	Basal-C0-EXT1	TASOR2
1.39362957746056e-213	0.566606976369922	0.69	0.331	2.20293018208588e-211	Basal-C0-EXT1	CMIP
1.7399258639318e-213	0.568754867638312	0.99	0.709	2.73636462519467e-211	Basal-C0-EXT1	RPLP1
2.11039849840238e-213	0.480785314453693	0.499	0.167	3.30224072108599e-211	Basal-C0-EXT1	DOCK1
2.30498612570178e-213	0.429403946790847	0.594	0.228	3.58859699228605e-211	Basal-C0-EXT1	HERC4
2.98259751642081e-213	0.514227088083156	0.535	0.189	4.62034181268748e-211	Basal-C0-EXT1	SSBP2
3.88398900731057e-213	0.618213600274369	0.903	0.622	5.98675360320875e-211	Basal-C0-EXT1	RPS29
4.61883034310881e-213	0.475946923971673	0.591	0.221	7.08418820248501e-211	Basal-C0-EXT1	SMURF1
5.10318169025657e-213	0.470630148571296	0.67	0.307	7.78851109002606e-211	Basal-C0-EXT1	SRPK2
2.04704927821418e-212	0.431574393674308	0.572	0.207	3.10890591851136e-210	Basal-C0-EXT1	VPS13B
4.45933199707417e-212	0.646318919316293	0.541	0.202	6.73946458211473e-210	Basal-C0-EXT1	NXN
5.4192401368293e-212	0.476220520034666	0.507	0.171	8.15043193782744e-210	Basal-C0-EXT1	ZNF609
1.55516773351432e-211	0.516633729760632	0.467	0.144	2.32764283670245e-209	Basal-C0-EXT1	XPR1
7.53299342689761e-211	0.50852569826018	0.631	0.262	1.12205385746222e-208	Basal-C0-EXT1	FBXW7
1.03366870134952e-210	0.402364854905406	0.521	0.175	1.53230256962731e-208	Basal-C0-EXT1	ARID2
7.37014946786251e-210	0.448808232495255	0.559	0.212	1.08734271815865e-207	Basal-C0-EXT1	LRPPRC
8.12701522902487e-210	0.742194010901144	0.525	0.18	1.19332315557179e-207	Basal-C0-EXT1	DST
1.3158933014521e-209	0.578923854939765	0.976	0.688	1.92306633328249e-207	Basal-C0-EXT1	RPS27A
1.56501972105404e-209	0.422905953147573	0.519	0.176	2.27640568064302e-207	Basal-C0-EXT1	HELZ
2.58298283509814e-209	0.456062660125966	0.534	0.194	3.7395315045332e-207	Basal-C0-EXT1	ZNF131
9.38976250425899e-209	0.470255	0.724	0.345	1.35308661352071e-206	Basal-C0-EXT1	ANKRD17
1.08221958804039e-208	0.496017113725175	0.36	0.074	1.55228367021608e-206	Basal-C0-EXT1	AL583808.1
1.43702571501253e-208	0.479232952150774	0.528	0.189	2.05170187569209e-206	Basal-C0-EXT1	SLC39A11
6.69737250096458e-208	0.482387851637279	0.432	0.116	9.51825664334333e-206	Basal-C0-EXT1	APBB2
9.16134694172641e-208	0.605211237323282	0.922	0.614	1.29605868013045e-205	Basal-C0-EXT1	HMGB1
1.98219372161876e-207	0.540730499281172	0.799	0.456	2.79146935832693e-205	Basal-C0-EXT1	PPA1
2.67827250475859e-207	0.745677443327021	0.915	0.568	3.75467143630908e-205	Basal-C0-EXT1	MT-ND3
7.8059481734921e-207	0.446492732122586	0.532	0.181	1.08938687527537e-204	Basal-C0-EXT1	MAGI1
1.15259177565497e-206	0.470473647455891	0.674	0.301	1.60132728221267e-204	Basal-C0-EXT1	EXOC4
1.3174511074369e-206	0.406460710013104	0.622	0.267	1.82219956297366e-204	Basal-C0-EXT1	SMARCC1
1.57128296790934e-206	0.423935059275936	0.511	0.169	2.16362172941187e-204	Basal-C0-EXT1	BRAF
2.7433368215602e-206	0.664496714593115	0.771	0.41	3.76079917723797e-204	Basal-C0-EXT1	RCOR1
1.14660245719413e-205	0.612958544510119	0.582	0.23	1.56493556514487e-203	Basal-C0-EXT1	AC020916.1
1.26308063335173e-205	0.434520845189468	0.681	0.291	1.71634930625014e-203	Basal-C0-EXT1	PRXL2A
2.31189449194999e-205	0.574958476198502	0.974	0.685	3.12782162225304e-203	Basal-C0-EXT1	RPL29
2.48987146881353e-205	0.571624902571437	0.911	0.615	3.35396512377308e-203	Basal-C0-EXT1	RPS21
4.55143380239945e-205	0.354048236566755	0.42	0.107	6.10443818467271e-203	Basal-C0-EXT1	AUTS2
5.03117021065477e-205	0.430088345296617	0.533	0.197	6.71878083907353e-203	Basal-C0-EXT1	CELF1
9.06093466294278e-205	0.473788426958905	0.632	0.267	1.20483209325018e-202	Basal-C0-EXT1	SEPTIN9
9.10488101561359e-205	-1.75411	0.822	0.893	1.20550181036641e-202	Basal-C0-EXT1	FTL
1.30256525822121e-204	0.3651822730573	0.394	0.096	1.7172798651153e-202	Basal-C0-EXT1	DTNB
2.15106091439421e-204	0.42731480798188	0.613	0.251	2.8239054766848e-202	Basal-C0-EXT1	RERE
3.04119307500505e-204	0.359503898827418	0.405	0.098	3.97562210336736e-202	Basal-C0-EXT1	TCF4
3.25734785597377e-204	0.611506144082308	0.992	0.672	4.24030047368821e-202	Basal-C0-EXT1	FABP5
3.77995714753991e-203	0.606807866365703	0.837	0.503	4.9000264579532e-201	Basal-C0-EXT1	FOXP1
7.40933923398384e-203	0.551575139338257	0.98	0.692	9.56483950613698e-201	Basal-C0-EXT1	RPS14
1.50336024004475e-202	0.379065680823047	0.509	0.175	1.9326600397123e-200	Basal-C0-EXT1	SLC25A37
1.52784098264467e-202	0.598906177315747	0.354	0.074	1.95601526133459e-200	Basal-C0-EXT1	TENM2
2.29582509107391e-202	0.42727898751727	0.501	0.163	2.92712975191983e-200	Basal-C0-EXT1	DLEU2
4.96991226662308e-202	0.524341340174396	0.772	0.414	6.31056646903755e-200	Basal-C0-EXT1	PA2G4
1.419423772941e-201	0.60790081690007	0.59	0.238	1.79496274829624e-199	Basal-C0-EXT1	RASGEF1B
2.79640102561603e-201	0.379724171675148	0.563	0.209	3.52187384453805e-199	Basal-C0-EXT1	PAN3
7.10359651453503e-201	0.592995342565371	0.653	0.297	8.91026830823176e-199	Basal-C0-EXT1	PSMB9
9.68091711607381e-201	0.467412788063722	0.646	0.256	1.20941199229919e-198	Basal-C0-EXT1	CSRP2
1.53900058287772e-200	0.601733571162058	0.444	0.126	1.91491229151476e-198	Basal-C0-EXT1	THSD4
2.0770878831301e-200	0.451052228219949	0.645	0.293	2.57409347180546e-198	Basal-C0-EXT1	TAF15
4.29258027675247e-200	0.478168405453896	0.599	0.25	5.29851482606953e-198	Basal-C0-EXT1	2025-03-06
4.98063271139745e-200	0.713440164009594	0.702	0.342	6.12341121684587e-198	Basal-C0-EXT1	NEDD4L
7.85238729221512e-200	0.416704846681631	0.469	0.148	9.61591553705174e-198	Basal-C0-EXT1	TENT2
8.6448760253e-200	0.54826608619726	0.71	0.361	1.05174669092467e-197	Basal-C0-EXT1	CTNNB1
8.65649106532149e-200	0.589117324850234	0.949	0.797	1.05174669092467e-197	Basal-C0-EXT1	RPS10
9.21928608367999e-200	0.384162678939714	0.433	0.126	1.11574969314286e-197	Basal-C0-EXT1	PACS1
1.1685157288692e-199	0.502441399645401	0.754	0.401	1.40867526505158e-197	Basal-C0-EXT1	SRSF2
4.17302172854058e-199	0.514619377725849	0.836	0.513	5.01118446486993e-197	Basal-C0-EXT1	HNRNPA3
5.82183691159738e-199	0.48952824654918	0.4	0.101	6.96417572181892e-197	Basal-C0-EXT1	PCDH7
7.6567453475476e-199	0.403319863430564	0.538	0.206	9.12389555221999e-197	Basal-C0-EXT1	NAA15
1.27468388853213e-198	0.541558174175655	0.955	0.665	1.51311326568975e-196	Basal-C0-EXT1	RPL27A
1.4379979428772e-198	0.404888864802505	0.533	0.192	1.70046001016113e-196	Basal-C0-EXT1	KDM6A
2.31298354677618e-198	0.611843357320555	0.817	0.46	2.72474738578782e-196	Basal-C0-EXT1	RPL22L1
2.70284808757996e-198	0.435391659940766	0.526	0.187	3.17195603975009e-196	Basal-C0-EXT1	NEK7
3.52376391416554e-198	0.47238524140748	0.656	0.318	4.11974541844063e-196	Basal-C0-EXT1	PITPNB
7.8079500055194e-198	0.542563083519819	0.986	0.703	9.09420703274444e-196	Basal-C0-EXT1	RPL10
9.30102999853689e-198	0.317094702099462	0.33	0.062	1.07926783301375e-195	Basal-C0-EXT1	FRMD6-AS2
1.51572702834682e-197	0.46144165291521	0.639	0.276	1.75224831314333e-195	Basal-C0-EXT1	IMPA2
1.86442278020919e-197	0.411872627444312	0.614	0.261	2.14734373890116e-195	Basal-C0-EXT1	LUC7L2
5.0764247899998e-196	0.463795028738656	0.448	0.142	5.82510343865829e-194	Basal-C0-EXT1	MCC
5.18281315247321e-196	-1.18408	0.73	0.819	5.92523679298616e-194	Basal-C0-EXT1	PPDPF
1.58313190985854e-195	0.44045514200267	0.488	0.164	1.80325708938372e-193	Basal-C0-EXT1	CMSS1
1.69059586397451e-195	0.379060762258446	0.39	0.099	1.91860956255158e-193	Basal-C0-EXT1	MRTFB
2.46145581104169e-195	0.549416896281817	0.955	0.788	2.78324174955086e-193	Basal-C0-EXT1	RPS15A
3.80882569702261e-195	0.564943550551773	0.913	0.645	4.29109228164198e-193	Basal-C0-EXT1	BTF3
4.8333337708217e-195	0.518483086293443	0.633	0.271	5.42559227853616e-193	Basal-C0-EXT1	CA12
7.69465020000343e-195	0.332823505857394	0.37	0.085	8.60634124536123e-193	Basal-C0-EXT1	SCFD2
8.28078449526995e-195	0.45093298835501	0.625	0.287	9.2286066630379e-193	Basal-C0-EXT1	CHD9
1.35291883059197e-194	0.428527665906568	0.613	0.268	1.50237029424374e-192	Basal-C0-EXT1	TTC3
5.90535477854003e-194	0.545385365581989	0.982	0.692	6.53427506245454e-192	Basal-C0-EXT1	RPL32
7.3415449947591e-194	0.445937032026775	0.714	0.332	8.09451057037817e-192	Basal-C0-EXT1	STAG1
1.6874400034072e-193	0.412905051380325	0.566	0.231	1.85391014842418e-191	Basal-C0-EXT1	SETD5
1.91298385058245e-193	0.861419190690686	0.996	0.693	2.09427793847157e-191	Basal-C0-EXT1	MT-ATP6
2.38972847199297e-193	0.705168813944204	0.848	0.485	2.60699181405938e-191	Basal-C0-EXT1	MT1X
5.19092269835111e-193	0.529340784310272	0.782	0.442	5.642988317204e-191	Basal-C0-EXT1	NAP1L1
1.79502695500325e-192	0.450303423705712	0.567	0.236	1.94452885034653e-190	Basal-C0-EXT1	IPO7
3.1091330670101e-192	0.471003343265492	0.537	0.211	3.35634706209432e-190	Basal-C0-EXT1	EVA1C
3.45426131149892e-192	0.581715289755691	0.948	0.593	3.71596958169651e-190	Basal-C0-EXT1	KRT14
8.38471618783163e-192	0.525802422220736	0.898	0.474	8.98876390766089e-190	Basal-C0-EXT1	EEF1G
1.01231334580564e-191	0.501066523882449	0.681	0.338	1.08149972688795e-189	Basal-C0-EXT1	SLMAP
1.43030780641105e-191	0.435211000911446	0.665	0.31	1.52281087485317e-189	Basal-C0-EXT1	TAF1D
2.81231153887421e-191	0.458111195276102	0.561	0.218	2.98393959237674e-189	Basal-C0-EXT1	FAT1
3.98859172165233e-191	0.450125343920241	0.575	0.243	4.21756138976903e-189	Basal-C0-EXT1	CTBP2
5.40417180739407e-191	0.381044274304511	0.468	0.152	5.6949677189348e-189	Basal-C0-EXT1	RALGAPA1
1.21731936959446e-190	0.345889489709988	0.393	0.103	1.27847419351782e-188	Basal-C0-EXT1	DENND1A
1.58250886550823e-190	0.506187516583873	0.614	0.279	1.65639492132351e-188	Basal-C0-EXT1	TNS4
1.77109262253713e-190	0.46909475864536	0.382	0.1	1.84754180577257e-188	Basal-C0-EXT1	FAM117B
2.75616879590538e-190	0.43652656974938	0.58	0.246	2.86549065888391e-188	Basal-C0-EXT1	NSMCE2
3.80764938617294e-190	0.560658276169385	0.898	0.613	3.94543790242174e-188	Basal-C0-EXT1	HINT1
4.28064887365675e-190	0.386006568119181	0.521	0.183	4.42076878012111e-188	Basal-C0-EXT1	AGAP1
9.91126468075639e-190	0.418582716831145	0.628	0.281	1.02016877853553e-187	Basal-C0-EXT1	GNAI1
1.27265618549064e-189	0.40491814612026	0.53	0.195	1.30561039532685e-187	Basal-C0-EXT1	SIPA1L1
8.19681666493182e-189	0.330650952002124	0.363	0.083	8.38131267039332e-187	Basal-C0-EXT1	GLI3
1.4916873882218e-188	0.516085341447612	0.921	0.512	1.52024535072e-186	Basal-C0-EXT1	MIF
2.01691457402785e-188	0.446668115754978	0.681	0.329	2.04878843713216e-186	Basal-C0-EXT1	SPATS2L
2.28191035765266e-188	0.416633846062135	0.505	0.184	2.31039695100636e-186	Basal-C0-EXT1	NF1
9.44414366249692e-188	0.428912107337239	0.684	0.345	9.53089442838695e-186	Basal-C0-EXT1	OLA1
1.24409127079366e-187	0.42617638221151	0.581	0.246	1.25144271921198e-185	Basal-C0-EXT1	VGLL4
2.75443679676596e-187	0.436155341555832	0.603	0.268	2.76174630541757e-185	Basal-C0-EXT1	PAWR
3.21030387465783e-187	0.514284229164823	0.943	0.597	3.20843982724673e-185	Basal-C0-EXT1	NPM1
3.23328353749459e-187	0.503061802297595	0.995	0.697	3.22101577359027e-185	Basal-C0-EXT1	MT-CO1
7.3303385428936e-187	0.551826804710404	0.587	0.255	7.27912015179261e-185	Basal-C0-EXT1	DPYD
8.28702394604603e-187	0.354705859645408	0.382	0.098	8.20282990084338e-185	Basal-C0-EXT1	LRCH1
1.36557711985885e-186	0.366325718826633	0.483	0.167	1.3473984180722e-184	Basal-C0-EXT1	CSNK1G1
2.13436906487259e-186	0.448827652961645	0.702	0.344	2.09927055136135e-184	Basal-C0-EXT1	ADH5
3.37779232233874e-186	0.43017550330252	0.461	0.15	3.31173296616135e-184	Basal-C0-EXT1	RPS6KA5
4.06380891382486e-186	0.556625621768414	0.832	0.506	3.97176428290605e-184	Basal-C0-EXT1	ZFP36L1
4.49648589738588e-186	0.527662490670975	0.949	0.675	4.38082157461665e-184	Basal-C0-EXT1	NACA
8.05687371617968e-186	0.405805959179546	0.575	0.244	7.82501760108711e-184	Basal-C0-EXT1	FAM133B
2.29697389890467e-185	0.538506618512295	0.973	0.692	2.22390141674577e-183	Basal-C0-EXT1	RPL8
4.21439367027678e-185	0.389665342007835	0.439	0.136	4.0676119841905e-183	Basal-C0-EXT1	TRAPPC9
4.99815392863799e-185	0.358219667493052	0.671	0.309	4.80909332351125e-183	Basal-C0-EXT1	SEPTIN7
9.8087717830827e-185	0.52129694256879	0.956	0.648	9.40852530598973e-183	Basal-C0-EXT1	RPL35
1.01978019199548e-184	0.535673468483814	0.88	0.595	9.75149071247032e-183	Basal-C0-EXT1	RPL38
2.60043407782623e-184	0.452188045506592	0.575	0.231	2.47897380305268e-182	Basal-C0-EXT1	DIP2B
8.21187045568626e-184	0.332934485650267	0.527	0.196	7.80429970730281e-182	Basal-C0-EXT1	ATXN2
2.35955940691754e-183	0.496488951371216	0.991	0.7	2.23559234082933e-181	Basal-C0-EXT1	EEF1A1
2.50642781241517e-183	0.369332973119556	0.376	0.096	2.36750446598314e-181	Basal-C0-EXT1	AHCYL2
3.50344032069667e-183	0.46648655713712	0.8	0.435	3.29919720412839e-181	Basal-C0-EXT1	SNHG8
7.9587570708998e-183	0.431748627234766	0.528	0.208	7.47206701729144e-181	Basal-C0-EXT1	ACBD6
1.00714736202264e-182	0.526828381240819	0.954	0.664	9.42702101818287e-181	Basal-C0-EXT1	RPL7
1.99702066419908e-182	0.311193362063673	0.344	0.077	1.86360524753663e-180	Basal-C0-EXT1	ANKUB1
2.99597025320344e-182	0.442308033291659	0.34	0.077	2.78742193347594e-180	Basal-C0-EXT1	STOX2
6.59439678796441e-182	0.386245241564256	0.485	0.166	6.11699405044052e-180	Basal-C0-EXT1	TRAF3
6.69120076005874e-182	0.413547434788193	0.383	0.103	6.18826214770566e-180	Basal-C0-EXT1	AC093895.1
9.73317013611267e-182	0.390056980275032	0.489	0.169	8.97479396300723e-180	Basal-C0-EXT1	ANKS1A
1.13936549027269e-181	0.526773262828031	0.944	0.64	1.04747245162102e-179	Basal-C0-EXT1	RPL23A
1.34954588555733e-181	0.347855668384021	0.383	0.104	1.23703049190347e-179	Basal-C0-EXT1	ATR
3.22259198148191e-181	0.38304694137012	0.507	0.187	2.94520191062751e-179	Basal-C0-EXT1	COP1
3.50763078676591e-181	0.471212747762167	0.569	0.24	3.19627697163475e-179	Basal-C0-EXT1	MYO10
4.65927831846631e-181	0.288748505394373	0.331	0.071	4.23324811914144e-179	Basal-C0-EXT1	PGAP1
6.97534315625429e-181	0.360300689310426	0.313	0.061	6.31900823587925e-179	Basal-C0-EXT1	ARHGAP24
1.84818218722644e-180	0.415556634002768	0.487	0.178	1.66939884911514e-178	Basal-C0-EXT1	TRAK1
1.94201476195221e-180	0.433403410779899	0.57	0.238	1.74905527194195e-178	Basal-C0-EXT1	GRHL2
2.01980523950409e-180	0.336899576901323	0.383	0.097	1.81384365015408e-178	Basal-C0-EXT1	TMEM131L
3.74083479334208e-180	0.487514987237283	0.988	0.679	3.34966888922903e-178	Basal-C0-EXT1	S100A2
1.50431505484298e-179	0.461808957474821	0.735	0.406	1.34313224867854e-177	Basal-C0-EXT1	HNRNPD
2.01148327472488e-179	0.407662219468504	0.594	0.254	1.79079812694041e-177	Basal-C0-EXT1	RC3H1
2.29443399074046e-179	0.477039570033603	0.94	0.586	2.03685254731005e-177	Basal-C0-EXT1	RPSA
6.44008294652385e-179	0.503288495902495	0.62	0.289	5.70076142426291e-177	Basal-C0-EXT1	SLC20A2
2.10016935010613e-178	0.452826211719711	0.589	0.265	1.85377341324752e-176	Basal-C0-EXT1	BZW2
2.1302504310972e-178	0.506474903994842	0.985	0.698	1.87498349023447e-176	Basal-C0-EXT1	RPL13
2.28235853669704e-178	0.449916365524494	0.43	0.14	2.00317371625914e-176	Basal-C0-EXT1	SESN3
2.39039134675655e-178	0.340857936405738	0.287	0.049	2.09206510466699e-176	Basal-C0-EXT1	NHS
4.16374688753239e-178	0.497787824536095	0.95	0.621	3.63383679069094e-176	Basal-C0-EXT1	RPL10A
5.50162426531849e-178	0.498907038489435	0.715	0.374	4.78795851090161e-176	Basal-C0-EXT1	PSMB8
1.98118311743905e-177	0.336664687206946	0.484	0.164	1.71935617211475e-175	Basal-C0-EXT1	SLC4A7
2.3048075482074e-177	0.393979003742452	0.635	0.288	1.99462423068608e-175	Basal-C0-EXT1	BIRC6
2.39682768709979e-177	0.342420526716058	0.417	0.131	2.06848232316785e-175	Basal-C0-EXT1	TRIM44
3.02215083629898e-177	0.500717945007809	0.463	0.163	2.60089658917264e-175	Basal-C0-EXT1	OSBPL10
3.59698959617191e-177	0.466387700004163	0.483	0.174	3.08703411824371e-175	Basal-C0-EXT1	ITGAV
3.64463432030441e-177	0.462022467463718	0.516	0.194	3.11928343954893e-175	Basal-C0-EXT1	TMTC2
5.06319205968177e-177	0.392932702603079	0.694	0.355	4.32142744884465e-175	Basal-C0-EXT1	FAM49B
1.39161757138915e-176	0.432717174859776	0.735	0.383	1.18277635873543e-174	Basal-C0-EXT1	SNRPF
1.39343286727272e-176	0.41335541520088	0.288	0.051	1.18277635873543e-174	Basal-C0-EXT1	CPA6
1.71789974602772e-176	0.416451569415752	0.708	0.351	1.45420682872761e-174	Basal-C0-EXT1	QKI
1.92417406645384e-176	0.502811736680413	0.989	0.701	1.62438040672678e-174	Basal-C0-EXT1	RPS18
2.1602018098578e-176	0.378948420545216	0.483	0.17	1.81867859981017e-174	Basal-C0-EXT1	FOXO1
3.83291217386028e-176	0.375074530853105	0.502	0.183	3.21819200462166e-174	Basal-C0-EXT1	MID1
3.994750228694e-176	0.414271561464046	0.815	0.433	3.34500950230804e-174	Basal-C0-EXT1	MARCKS
8.81537398058528e-176	0.405095366623692	0.535	0.224	7.36166891284348e-174	Basal-C0-EXT1	SINHCAF
9.18589188417249e-176	0.514302071763581	0.971	0.675	7.65046511708151e-174	Basal-C0-EXT1	RPS6
1.29824443205167e-175	0.523877767204062	0.882	0.6	1.07834340466018e-173	Basal-C0-EXT1	UQCRH
2.29911139340436e-175	0.405099831730596	0.668	0.336	1.90457404252551e-173	Basal-C0-EXT1	U2SURP
3.84674518643231e-175	0.381973219894129	0.412	0.121	3.17812958309455e-173	Basal-C0-EXT1	MAML2
6.65093232424258e-175	0.447769202378468	0.581	0.265	5.48029748057669e-173	Basal-C0-EXT1	R3HDM2
8.09181025508356e-175	0.428338183055832	0.502	0.184	6.64987971679042e-173	Basal-C0-EXT1	FGD4
1.44514290912116e-174	0.358324909036255	0.635	0.297	1.18448194736486e-172	Basal-C0-EXT1	BPTF
1.67276945933363e-174	0.398795831855235	0.384	0.108	1.36743386250856e-172	Basal-C0-EXT1	MIR4713HG
2.47215110379291e-174	0.613429622348291	0.42	0.132	2.01558382888716e-172	Basal-C0-EXT1	AC083837.1
2.55979197156881e-174	0.300188430321068	0.386	0.107	2.08156102003005e-172	Basal-C0-EXT1	RAPGEF6
3.12936717607796e-174	0.489586690642117	0.943	0.67	2.53806423689129e-172	Basal-C0-EXT1	FAU
8.43248606758506e-174	0.502206404741424	0.98	0.661	6.82128677143395e-172	Basal-C0-EXT1	RPS2
1.04557344270265e-173	0.310896541934835	0.468	0.166	8.43592614630563e-172	Basal-C0-EXT1	EML4
1.28311590407729e-173	0.45659374637636	0.749	0.417	1.0325583620811e-171	Basal-C0-EXT1	ATP1A1
1.3179947142311e-173	0.325084910949179	0.398	0.117	1.05787855534476e-171	Basal-C0-EXT1	FARS2
1.35739681839615e-173	0.369736313378523	0.363	0.093	1.08668910148707e-171	Basal-C0-EXT1	AC036176.3
1.64016924887469e-173	0.321695226826999	0.442	0.145	1.3096835997071e-171	Basal-C0-EXT1	ASXL1
2.10997214699846e-173	0.468740969888327	0.434	0.138	1.6804924693652e-171	Basal-C0-EXT1	TGFBR1
3.25897186133606e-173	0.363310773154581	0.393	0.112	2.58896067199779e-171	Basal-C0-EXT1	ZNF407
1.04459450350863e-172	0.649331843925857	0.52	0.215	8.27714243163791e-171	Basal-C0-EXT1	CDC42EP4
1.10865455817826e-172	0.530688027300297	0.967	0.681	8.76233049017319e-171	Basal-C0-EXT1	RPL13A
1.14590753416677e-172	0.340242185918845	0.529	0.21	9.03371685077734e-171	Basal-C0-EXT1	UBE3C
1.32263242659573e-172	0.309239913600025	0.304	0.061	1.04004563047688e-170	Basal-C0-EXT1	SRGAP3
1.52860621280864e-172	0.356741957008726	0.694	0.355	1.19896905532246e-170	Basal-C0-EXT1	PUM1
1.69351777243301e-172	0.375448626899524	0.493	0.171	1.32496382892726e-170	Basal-C0-EXT1	PHLPP1
1.72128083861948e-172	0.366006280149968	0.544	0.212	1.34329276932264e-170	Basal-C0-EXT1	BCL11A
1.98525711543456e-172	0.268894879401897	0.335	0.079	1.5454079384521e-170	Basal-C0-EXT1	RPTOR
2.15726557275502e-172	0.366482850162379	0.585	0.259	1.67509779386206e-170	Basal-C0-EXT1	LIMS1
2.25684517939256e-172	0.468984745493744	0.389	0.112	1.74803943369851e-170	Basal-C0-EXT1	HOMER1
2.33545778594178e-172	0.791860743838847	0.877	0.608	1.8044177836421e-170	Basal-C0-EXT1	RPS26
8.27952552902216e-172	0.369231406375216	0.586	0.247	6.38100149104887e-170	Basal-C0-EXT1	SOS1
9.30824002993702e-172	0.403799162371915	0.438	0.141	7.15602711184885e-170	Basal-C0-EXT1	EPB41L4A
1.49276050023634e-171	0.378174685929973	0.278	0.049	1.14476994599808e-169	Basal-C0-EXT1	NLGN4Y
1.91268441247087e-171	0.47276400089986	0.546	0.234	1.46317996215241e-169	Basal-C0-EXT1	SMC5
5.22491393078868e-171	0.29877833158417	0.399	0.11	3.98714983752943e-169	Basal-C0-EXT1	SMURF2
1.53404517961892e-170	0.354378868007518	0.359	0.094	1.16775891289812e-168	Basal-C0-EXT1	CERNA2
1.94302570816988e-170	0.37439606178102	0.443	0.155	1.47546133555194e-168	Basal-C0-EXT1	HSPA4L
6.50840551291358e-170	0.382379313347234	0.535	0.226	4.93015695846182e-168	Basal-C0-EXT1	YES1
8.14662157684007e-170	0.331707823784761	0.53	0.205	6.15606413886973e-168	Basal-C0-EXT1	GNAQ
2.80840850692827e-169	0.566698822470211	0.723	0.371	2.11436207080389e-167	Basal-C0-EXT1	MT1E
2.81168799035312e-169	0.431143625042821	0.528	0.207	2.11436207080389e-167	Basal-C0-EXT1	KANK1
3.63469305625401e-169	0.331374150336945	0.605	0.267	2.72663584186106e-167	Basal-C0-EXT1	UBR5
8.28863847804664e-169	0.418355977486426	0.649	0.316	6.20286466973046e-167	Basal-C0-EXT1	SNHG16
8.63254104161438e-169	0.353540796321974	0.523	0.202	6.44465991689872e-167	Basal-C0-EXT1	BCAS3
9.06050285389012e-169	0.312137659267686	0.388	0.112	6.74789662065441e-167	Basal-C0-EXT1	LRCH3
9.72745708535804e-169	0.429726565175847	0.622	0.29	7.22724401483364e-167	Basal-C0-EXT1	UBAP1
1.1214024041097e-168	0.487109383180031	0.569	0.256	8.31179169476719e-167	Basal-C0-EXT1	NRIP1
2.9017144766583e-168	0.395751069458975	0.627	0.287	2.14560663283598e-166	Basal-C0-EXT1	STK3
3.17286976206212e-168	0.415002747359873	0.69	0.337	2.34052026114783e-166	Basal-C0-EXT1	RBIS
3.39981480245053e-168	0.3602248769938	0.424	0.133	2.50197297409792e-166	Basal-C0-EXT1	NR6A1
3.60939171403376e-168	0.363336492378224	0.408	0.122	2.64990933848801e-166	Basal-C0-EXT1	ZBTB20
1.35013218329348e-167	0.380968553199397	0.725	0.394	9.8888404971155e-166	Basal-C0-EXT1	MBD2
2.94147774361595e-167	0.432069837911718	0.344	0.088	2.1493599870922e-165	Basal-C0-EXT1	MIR222HG
4.0689733678772e-167	0.411055788384042	0.545	0.23	2.96623371490756e-165	Basal-C0-EXT1	VTI1A
4.745804204868e-167	0.403747554127355	0.638	0.301	3.45151422242301e-165	Basal-C0-EXT1	KDM2A
7.88228742768468e-167	0.372947215915035	0.72	0.344	5.71918100900531e-165	Basal-C0-EXT1	TOMM5
9.53975226994436e-167	0.342626010053323	0.446	0.152	6.9056216081172e-165	Basal-C0-EXT1	GATAD2B
1.26056401567857e-166	0.457309194959648	0.647	0.332	9.10368166287958e-165	Basal-C0-EXT1	LMO4
2.33574473564062e-166	0.43749732250728	0.779	0.464	1.68293124185158e-164	Basal-C0-EXT1	IFI16
3.08904383945942e-166	0.404071317182612	0.566	0.246	2.2205279868708e-164	Basal-C0-EXT1	ADAM17
3.64783685358105e-166	0.250449200908055	0.338	0.081	2.61614077309371e-164	Basal-C0-EXT1	FCHSD2
6.74836328451932e-166	0.432763940348026	0.713	0.36	4.82858640371773e-164	Basal-C0-EXT1	OCIAD2
1.44953326974994e-165	0.445381494569151	0.742	0.45	1.03477971805052e-163	Basal-C0-EXT1	PCBP2
1.51790580760016e-165	0.469808710715729	0.838	0.492	1.08109787887513e-163	Basal-C0-EXT1	SERPINB5
3.01022430737718e-165	0.450356394148555	0.559	0.245	2.13905434612752e-163	Basal-C0-EXT1	EHBP1
4.65621443077773e-165	0.402895956723142	0.595	0.267	3.30111751703331e-163	Basal-C0-EXT1	RABGEF1
4.77426540171329e-165	0.431277114953881	0.743	0.423	3.37708426200642e-163	Basal-C0-EXT1	WTAP
5.66635391540894e-165	0.361651126366245	0.521	0.2	3.9989744192984e-163	Basal-C0-EXT1	ILRUN
5.74780777373333e-165	0.508430777012926	0.389	0.121	4.04724046467741e-163	Basal-C0-EXT1	MCTP2
8.82007817077125e-165	0.356696192698616	0.455	0.155	6.19645491806882e-163	Basal-C0-EXT1	BTBD9
1.42693230517855e-164	0.410703157407018	0.508	0.2	9.97950715102523e-163	Basal-C0-EXT1	ITPRID2
2.01176588978987e-164	0.360289263794795	0.43	0.148	1.40379573868175e-162	Basal-C0-EXT1	DYM
2.21016712560124e-164	-2.37275	0.837	0.888	1.53877298618826e-162	Basal-C0-EXT1	KRT17
3.53949159632454e-164	0.387728671299777	0.652	0.316	2.4587562474737e-162	Basal-C0-EXT1	HNRNPAB
5.77409960416519e-164	0.418309749608482	0.556	0.246	4.00208398067664e-162	Basal-C0-EXT1	UBAP2
1.21566096342061e-163	0.320094958842098	0.375	0.109	8.40705535015568e-162	Basal-C0-EXT1	UBR3
1.61802276254561e-163	0.62969520311913	0.99	0.682	1.11647174229818e-161	Basal-C0-EXT1	MT-CYB
1.76030836805744e-163	0.522458762282367	0.496	0.205	1.21195275242568e-161	Basal-C0-EXT1	RGS12
2.21925098762487e-163	0.994880536600217	0.629	0.338	1.52454177602203e-161	Basal-C0-EXT1	HLA-DRA
3.13473768738716e-163	0.343399708872988	0.473	0.167	2.14868236793427e-161	Basal-C0-EXT1	CBFA2T2
3.19019896188378e-163	0.313941208289488	0.397	0.124	2.18187073371045e-161	Basal-C0-EXT1	PHC3
3.23053403474267e-163	0.364503475698317	0.431	0.143	2.20459042873122e-161	Basal-C0-EXT1	CELSR1
3.31242099448199e-163	0.35049905458399	0.564	0.251	2.25550389562727e-161	Basal-C0-EXT1	SF1
3.68868424010927e-163	0.435159907143887	0.82	0.407	2.50620208611986e-161	Basal-C0-EXT1	TUBA1C
9.262417109808e-163	0.411346178652365	0.719	0.403	6.27939183580025e-161	Basal-C0-EXT1	NSA2
1.16455758109825e-162	0.365723896399823	0.321	0.077	7.87779977676548e-161	Basal-C0-EXT1	AC011346.1
1.88187490031063e-162	0.408209330126086	0.724	0.392	1.27024505798309e-160	Basal-C0-EXT1	EIF1AX
3.19123280891061e-162	0.386548457496523	0.375	0.11	2.14936467142758e-160	Basal-C0-EXT1	PBX1
6.32000888000213e-162	0.584227671574959	0.414	0.133	4.24742982907215e-160	Basal-C0-EXT1	ARHGAP26
6.76932574999258e-162	0.433925567987863	0.947	0.647	4.53955087416169e-160	Basal-C0-EXT1	PPIA
8.52591574794699e-162	0.412480836565163	0.77	0.407	5.70518189423097e-160	Basal-C0-EXT1	TKT
1.12205704684158e-161	0.485162848180796	0.614	0.31	7.49214901406162e-160	Basal-C0-EXT1	MYOF
2.34176706729664e-161	0.515478353160281	0.773	0.477	1.56027155438676e-159	Basal-C0-EXT1	ETS2
2.89043758680439e-161	0.387690145279065	0.584	0.274	1.92170680932132e-159	Basal-C0-EXT1	RBMS1
3.67940102715813e-161	0.593800020321943	0.694	0.385	2.44101076281399e-159	Basal-C0-EXT1	ATP2A2
5.00738752020296e-161	0.753223982165745	0.483	0.187	3.31493333655829e-159	Basal-C0-EXT1	HLA-DQB1
5.12870965442942e-161	0.420071998550253	0.851	0.528	3.38801028813502e-159	Basal-C0-EXT1	EEF2
6.87782982155479e-161	0.26507495736662	0.337	0.086	4.53380688364703e-159	Basal-C0-EXT1	FTO
9.46901856378018e-161	0.417012492890609	0.474	0.184	6.22864401577574e-159	Basal-C0-EXT1	USP47
1.56731820406572e-160	0.369131858079116	0.765	0.379	1.02878501267721e-158	Basal-C0-EXT1	MICOS10
1.88860600719795e-160	0.366558935702524	0.612	0.294	1.23705689883735e-158	Basal-C0-EXT1	NIPBL
2.07965534776385e-160	0.572756614116364	0.295	0.065	1.35932240473459e-158	Basal-C0-EXT1	AC012494.1
2.11656432231979e-160	0.464968176702666	0.944	0.646	1.3805346491392e-158	Basal-C0-EXT1	RACK1
2.73103905944286e-160	0.3338048266473	0.35	0.096	1.77758512898442e-158	Basal-C0-EXT1	ZNF462
4.24625746916901e-160	0.279352394478469	0.572	0.25	2.75801989328709e-158	Basal-C0-EXT1	SEPTIN2
8.5373359994443e-160	0.541248193522892	0.774	0.47	5.53355112834275e-158	Basal-C0-EXT1	LMNA
1.80911967992222e-159	0.285016304313226	0.263	0.046	1.17014918420355e-157	Basal-C0-EXT1	COL4A5
3.01172219319265e-159	1.1912395401124	0.555	0.24	1.94394118728114e-157	Basal-C0-EXT1	CXCL14
9.37381809780598e-159	0.489056706994988	0.643	0.327	6.03783019347661e-157	Basal-C0-EXT1	RREB1
1.14561620074166e-158	0.437014514503262	0.959	0.654	7.36379276584608e-157	Basal-C0-EXT1	RPS9
1.94345801640141e-158	0.515211954100759	0.475	0.188	1.24662973631777e-156	Basal-C0-EXT1	PARP14
2.33645603337315e-158	0.375311224248289	0.543	0.229	1.49562150466874e-156	Basal-C0-EXT1	DEGS1
2.98540686555888e-158	0.419986345666749	0.811	0.524	1.90709021667516e-156	Basal-C0-EXT1	HNRNPK
3.06350536946137e-158	0.372783002086992	0.529	0.225	1.95295315548667e-156	Basal-C0-EXT1	ZNF148
3.6292430325145e-158	0.349126376374987	0.497	0.207	2.30885436618818e-156	Basal-C0-EXT1	GMPS
4.73825400431151e-158	0.313756807480636	0.498	0.198	3.00820872052416e-156	Basal-C0-EXT1	CDC42SE2
5.04077934039446e-158	0.441741621763551	0.348	0.097	3.19373058331495e-156	Basal-C0-EXT1	SLCO1B3
7.88682996315862e-158	0.363690843278934	0.456	0.174	4.98672991670572e-156	Basal-C0-EXT1	SGMS1
8.52429256543603e-158	0.326353870247099	0.504	0.195	5.37881124770548e-156	Basal-C0-EXT1	NCOA2
1.65172422393708e-157	0.331452139355788	0.533	0.231	1.04011625825241e-155	Basal-C0-EXT1	TLK1
2.30142784745181e-157	0.481967118972626	0.585	0.275	1.44630502169883e-155	Basal-C0-EXT1	RNF213
2.3123649912531e-157	0.404296542426811	0.671	0.359	1.45023668338064e-155	Basal-C0-EXT1	PPP2R2A
2.50851030384984e-157	0.441277631111163	0.76	0.427	1.57007406533082e-155	Basal-C0-EXT1	MED13L
2.59660718266912e-157	0.278969361488278	0.326	0.082	1.62193717204546e-155	Basal-C0-EXT1	DIS3L2
2.87915771970301e-157	0.318598463423879	0.28	0.056	1.79481015033881e-155	Basal-C0-EXT1	AC079160.1
3.22727588477934e-157	0.349400073178028	0.576	0.251	2.00778035064726e-155	Basal-C0-EXT1	KANSL1
3.55283921421859e-157	0.358750998096697	0.545	0.247	2.20589307685211e-155	Basal-C0-EXT1	UBE2E3
3.62255690512541e-157	0.335718447815217	0.414	0.142	2.24468116069191e-155	Basal-C0-EXT1	DCAF6
5.65590500138097e-157	0.495609082757308	0.428	0.153	3.49762971562445e-155	Basal-C0-EXT1	BTBD11
8.99556354452847e-157	0.443797731217191	0.457	0.174	5.55180377961317e-155	Basal-C0-EXT1	SPSB1
9.79876381390414e-157	0.343805448399574	0.655	0.31	6.03549305133953e-155	Basal-C0-EXT1	OOEP
1.04691077155106e-156	0.318789201981402	0.533	0.215	6.43559315956249e-155	Basal-C0-EXT1	C16orf74
1.18893163745481e-156	0.449989789402163	0.923	0.553	7.29415445378711e-155	Basal-C0-EXT1	H3F3A
1.45322802345033e-156	0.370486070889177	0.544	0.235	8.898006051885e-155	Basal-C0-EXT1	HERC2
1.47109151776116e-156	0.34726789612197	0.74	0.405	8.98961684482766e-155	Basal-C0-EXT1	WNK1
1.59517079213666e-156	0.392343434170775	0.843	0.443	9.72865777204294e-155	Basal-C0-EXT1	EIF4A1
2.04011178123656e-156	0.483378217293656	0.666	0.346	1.24178277419e-154	Basal-C0-EXT1	COBLL1
3.69669914309648e-156	0.442031526474437	0.68	0.356	2.24131375443083e-154	Basal-C0-EXT1	IL18
5.06631612921532e-156	0.369582182711826	0.396	0.127	3.06571496709666e-154	Basal-C0-EXT1	PCAT1
5.10917623346072e-156	0.366335321802978	0.525	0.226	3.08562374395868e-154	Basal-C0-EXT1	ETNK1
5.6209947700286e-156	0.37185205097363	0.688	0.363	3.38812568025343e-154	Basal-C0-EXT1	CCT2
1.16768302581924e-155	0.38104064811514	0.454	0.172	7.0246903895013e-154	Basal-C0-EXT1	NAB1
3.36227698311249e-155	0.482900545950742	0.389	0.122	2.01879971881378e-153	Basal-C0-EXT1	CENPP
3.78811135541715e-155	0.41186483166961	0.541	0.233	2.27008251476855e-153	Basal-C0-EXT1	TLE4
5.04031930800314e-155	0.380423370144789	0.628	0.322	3.01465584557053e-153	Basal-C0-EXT1	TMEM123
5.69653633208809e-155	0.422438822863258	0.584	0.274	3.4005797425964e-153	Basal-C0-EXT1	SND1
6.77550975183312e-155	0.285155471867768	0.429	0.151	4.03690082944796e-153	Basal-C0-EXT1	SMC6
1.2190117109052e-154	0.309728446999089	0.392	0.125	7.24902511079938e-153	Basal-C0-EXT1	CLASP2
1.30544116300746e-154	0.30934922400281	0.337	0.091	7.74811841231747e-153	Basal-C0-EXT1	MYO19
2.01363893577301e-154	-1.25039	0.749	0.795	1.19058323488778e-152	Basal-C0-EXT1	LGALS3
4.05438261848681e-154	0.311899830458229	0.363	0.108	2.39262632925635e-152	Basal-C0-EXT1	DUXAP8
5.23323981101071e-154	0.454659280527532	0.938	0.662	3.082437943436e-152	Basal-C0-EXT1	UBA52
5.65652306234027e-154	0.428563099559634	0.44	0.157	3.32543448799671e-152	Basal-C0-EXT1	MAPK10
7.58964503528696e-154	0.619396975148039	0.923	0.577	4.45345421369812e-152	Basal-C0-EXT1	IFI27
8.58309796794464e-154	0.33678941693666	0.501	0.205	5.02687223521476e-152	Basal-C0-EXT1	EHMT1
9.59922482411539e-154	0.385937636595493	0.653	0.337	5.61138082076873e-152	Basal-C0-EXT1	EIF4E
1.82374136737461e-153	0.619575970637226	0.311	0.074	1.06408954885123e-151	Basal-C0-EXT1	NRG1
2.04119258865015e-153	0.436934957766869	0.407	0.137	1.18872610491652e-151	Basal-C0-EXT1	XAF1
6.53498194657602e-153	0.394983462627805	0.725	0.403	3.79862684181648e-151	Basal-C0-EXT1	SNRPE
7.04462637659376e-153	0.479192528637748	0.66	0.345	4.08720251684696e-151	Basal-C0-EXT1	NCOA3
9.39927047034578e-153	0.317775822841032	0.522	0.216	5.44314388247201e-151	Basal-C0-EXT1	SEPTIN10
1.06131120769695e-152	0.405851694180598	0.77	0.45	6.13461638747518e-151	Basal-C0-EXT1	TOP1
1.48139179482451e-152	0.573186806125975	0.987	0.673	8.54683064939534e-151	Basal-C0-EXT1	MT-ND4
1.81094202861373e-152	0.294120421502832	0.401	0.132	1.04287371618049e-150	Basal-C0-EXT1	SCAF8
1.89147057647755e-152	0.299177863789879	0.398	0.125	1.08722711318047e-150	Basal-C0-EXT1	UTRN
1.9653360647167e-152	0.337785778663766	0.668	0.329	1.12759336957505e-150	Basal-C0-EXT1	AMBRA1
2.03299788569332e-152	0.450433681478152	0.499	0.203	1.16425768012108e-150	Basal-C0-EXT1	PPP1R13B
2.42190414733427e-152	0.357410739461047	0.441	0.161	1.38441760687658e-150	Basal-C0-EXT1	ZNRF2
2.9469308745952e-152	0.430864	0.97	0.682	1.68143300841084e-150	Basal-C0-EXT1	RPL14
4.06544580397655e-152	0.441859813622525	0.658	0.353	2.31536106431621e-150	Basal-C0-EXT1	USP15
4.38073140739919e-152	0.412687754726944	0.781	0.457	2.49034532961545e-150	Basal-C0-EXT1	ANP32B
4.71729500731146e-152	0.438873909430385	0.762	0.424	2.67676252594366e-150	Basal-C0-EXT1	ATP5MC1
1.01713212034326e-151	0.389406356409292	0.538	0.239	5.76102145383452e-150	Basal-C0-EXT1	CHD1
2.10657947864124e-151	0.482300709034859	0.538	0.231	1.19098623005954e-149	Basal-C0-EXT1	GLS
5.63550962643519e-151	0.346947945283079	0.631	0.303	3.18031619756312e-149	Basal-C0-EXT1	CDK2AP1
1.08764998001558e-150	0.348197465310239	0.512	0.214	6.12683121469866e-149	Basal-C0-EXT1	COG5
1.35724926926105e-150	0.394645927575482	0.67	0.361	7.63163282400108e-149	Basal-C0-EXT1	RSL1D1
1.51783339610881e-150	0.438453054654871	0.485	0.199	8.5191149054788e-149	Basal-C0-EXT1	CASC9
1.55498606583703e-150	0.609081946650807	0.517	0.221	8.71185864227179e-149	Basal-C0-EXT1	HLA-DPB1
1.87870305056121e-150	0.287736397002493	0.399	0.136	1.05064942080302e-148	Basal-C0-EXT1	ZMYM4
2.86634261771834e-150	0.282147154227971	0.387	0.122	1.59721271550629e-148	Basal-C0-EXT1	NLRC5
2.90530965575707e-150	0.269203527566217	0.329	0.085	1.61601981606222e-148	Basal-C0-EXT1	AC023424.3
4.70859648236597e-150	0.311351474784066	0.289	0.063	2.61436803255667e-148	Basal-C0-EXT1	LINC01572
4.87602582396705e-150	0.241849789728874	0.373	0.113	2.70248715703304e-148	Basal-C0-EXT1	PARP8
5.33535886271436e-150	0.348332217975411	0.667	0.352	2.95178729079672e-148	Basal-C0-EXT1	CHURC1
5.86519262489417e-150	0.456125733508836	0.423	0.152	3.23913365248612e-148	Basal-C0-EXT1	SLC16A1
6.3624267905331e-150	0.348453554841132	0.644	0.32	3.50748588655332e-148	Basal-C0-EXT1	NIFK
7.52153885577466e-150	0.407580873338451	0.631	0.324	4.13911752805703e-148	Basal-C0-EXT1	KCMF1
8.54402823048589e-150	0.295933997716813	0.405	0.132	4.69345891200202e-148	Basal-C0-EXT1	AGO3
2.09500769802442e-149	0.327512044886775	0.383	0.123	1.1488058141627e-147	Basal-C0-EXT1	SCAPER
2.49181034148162e-149	0.452841303666746	0.9	0.675	1.36397999999618e-147	Basal-C0-EXT1	CSNK1A1
3.19120866126082e-149	-0.712956	0.94	0.964	1.74373944873338e-147	Basal-C0-EXT1	H3F3B
4.60236654057083e-149	0.285729550744201	0.311	0.077	2.51039648168953e-147	Basal-C0-EXT1	PRIM2
5.88128873670602e-149	0.42330820744175	0.684	0.383	3.20235654904439e-147	Basal-C0-EXT1	APP
6.2804241338019e-149	0.588980122720979	0.621	0.32	3.41368597392018e-147	Basal-C0-EXT1	PTPN13
7.5215234646256e-149	0.818363477252034	0.529	0.24	4.08111803819668e-147	Basal-C0-EXT1	HLA-DPA1
8.01232313262152e-149	0.301937502616584	0.578	0.259	4.33982159606433e-147	Basal-C0-EXT1	DDX39B
8.05410668823865e-149	0.363523115121595	0.429	0.158	4.35484002469476e-147	Basal-C0-EXT1	PPTC7
9.62309292803107e-149	0.358702315458444	0.379	0.118	5.19412308530067e-147	Basal-C0-EXT1	MARK1
1.63723171154381e-148	0.382601272976685	0.439	0.165	8.8216891977479e-147	Basal-C0-EXT1	SNHG3
1.68226822944987e-148	0.306754688687936	0.331	0.09	9.04861706333606e-147	Basal-C0-EXT1	CDR2
2.83281218754988e-148	0.892547501371505	0.614	0.334	1.52107776767193e-146	Basal-C0-EXT1	HLA-DRB1
2.95715941651153e-148	0.561532771362129	0.475	0.191	1.58509884156332e-146	Basal-C0-EXT1	HLA-DMA
5.4880443805936e-148	0.294313993364349	0.44	0.163	2.93662506044129e-146	Basal-C0-EXT1	BDP1
7.007939704966e-148	0.428877591472531	0.751	0.429	3.74344806791822e-146	Basal-C0-EXT1	GAS5
9.49371327286406e-148	0.583257664373484	0.491	0.211	5.06255119827667e-146	Basal-C0-EXT1	SLC20A1
1.56394687027606e-147	0.407695167373709	0.388	0.135	8.32546424998162e-146	Basal-C0-EXT1	SH3RF2
1.93771312471396e-147	0.295887997492314	0.412	0.142	1.0297466214389e-145	Basal-C0-EXT1	RIC1
3.5985280459987e-147	0.266236992352725	0.371	0.116	1.90906842330705e-145	Basal-C0-EXT1	ARHGAP35
4.15459551043109e-147	0.399051818646926	0.611	0.317	2.20030218981498e-145	Basal-C0-EXT1	TRA2B
9.61814210770051e-147	0.274525788371737	0.363	0.111	5.08514127612248e-145	Basal-C0-EXT1	YEATS2
1.02771643593859e-146	0.298377977258169	0.39	0.128	5.42431186000839e-145	Basal-C0-EXT1	CTDSPL
1.06468791980458e-146	0.406218826621663	0.853	0.472	5.60989134887509e-145	Basal-C0-EXT1	PPIB
1.16841271833622e-146	0.676883124774647	0.967	0.649	6.1459699218154e-145	Basal-C0-EXT1	MT-ND1
2.01921783808708e-146	0.271985182415993	0.27	0.057	1.0603289332138e-144	Basal-C0-EXT1	AL390957.1
2.30994398678748e-146	0.375110486412004	0.548	0.259	1.21094220979103e-144	Basal-C0-EXT1	DHX36
3.37118437850054e-146	0.449836520846545	0.52	0.216	1.76429112187e-144	Basal-C0-EXT1	PCSK5
3.39365399210129e-146	0.352089320628637	0.597	0.285	1.77305544659835e-144	Basal-C0-EXT1	NDUFAF2
4.43444813642784e-146	0.402826255542491	0.749	0.398	2.31293050779137e-144	Basal-C0-EXT1	PSMA6
5.70894814970638e-146	0.50600217720652	0.591	0.295	2.97268288360005e-144	Basal-C0-EXT1	TNFAIP8
7.7672518212274e-146	-3.15249	0.083	0.35	4.0376677168669e-144	Basal-C0-EXT1	PI3
1.01130029404145e-145	0.298279393305354	0.298	0.072	5.24825891289653e-144	Basal-C0-EXT1	HIVEP3
1.71536666874289e-145	0.248624521369255	0.321	0.086	8.8872057075238e-144	Basal-C0-EXT1	USP31
2.14596989008371e-145	0.471281962462406	0.738	0.422	1.10995724765565e-143	Basal-C0-EXT1	CBR1
2.20139689517941e-145	0.404040492638055	0.758	0.413	1.13672797677414e-143	Basal-C0-EXT1	CHCHD10
4.74328347418381e-145	0.32729885478689	0.346	0.101	2.44519814637542e-143	Basal-C0-EXT1	SLCO3A1
5.79292161709138e-145	0.338988576947405	0.587	0.283	2.98133384619145e-143	Basal-C0-EXT1	N4BP2L2
6.01166065517631e-145	0.331476902338843	0.464	0.185	3.0887772872085e-143	Basal-C0-EXT1	NSD1
1.27125445458878e-144	0.300157371153614	0.353	0.104	6.52086183974664e-143	Basal-C0-EXT1	MOB3B
2.52930831510764e-144	0.361330997723779	0.516	0.229	1.29525669782917e-142	Basal-C0-EXT1	ARHGEF12
2.73242152913623e-144	0.293096225897694	0.382	0.126	1.39696177913694e-142	Basal-C0-EXT1	FRS2
3.72454613177785e-144	0.388876096017801	0.572	0.263	1.90105252478981e-142	Basal-C0-EXT1	MCU
4.33536830074911e-144	0.302573496705462	0.653	0.324	2.20918389299028e-142	Basal-C0-EXT1	USP34
8.82042699273633e-144	0.344885188637745	0.524	0.237	4.47990932932716e-142	Basal-C0-EXT1	NFIC
1.01246795924215e-143	0.319736412767705	0.321	0.085	5.13392509218334e-142	Basal-C0-EXT1	AASS
1.1412795070297e-143	0.520427219474103	0.624	0.327	5.77763426254805e-142	Basal-C0-EXT1	SGPP2
2.17072647524619e-143	0.620438627815087	0.793	0.484	1.09711986388381e-141	Basal-C0-EXT1	KRT15
2.22337651630026e-143	0.495423634859347	0.467	0.182	1.12189985713379e-141	Basal-C0-EXT1	ALCAM
2.4538366894242e-143	0.254958852267696	0.497	0.2	1.23617509449985e-141	Basal-C0-EXT1	ABCC1
2.52152446182369e-143	0.319503027210391	0.537	0.252	1.26821218954905e-141	Basal-C0-EXT1	LARP1
4.01075190258925e-143	0.345142671219802	0.409	0.147	2.01395649021102e-141	Basal-C0-EXT1	PSD3
5.10026962054467e-143	0.332714562140649	0.392	0.135	2.55690215831254e-141	Basal-C0-EXT1	ANO6
6.16465803470145e-143	0.410087038439174	0.428	0.163	3.08551591649629e-141	Basal-C0-EXT1	RNF168
6.60225599949438e-143	0.369213459513714	0.432	0.165	3.29921121574734e-141	Basal-C0-EXT1	ECPAS
7.1096414705236e-143	0.28255903291301	0.272	0.06	3.54703562060809e-141	Basal-C0-EXT1	COL27A1
1.78800276533995e-142	0.448327442362525	0.582	0.293	8.89179802179169e-141	Basal-C0-EXT1	MAOA
2.0747188157593e-142	0.372385677128674	0.646	0.355	1.03011119150408e-140	Basal-C0-EXT1	SCAF11
2.18823356005683e-142	0.414207442624945	0.632	0.341	1.08473363452289e-140	Basal-C0-EXT1	YWHAG
2.21369918843963e-142	0.328393804494211	0.286	0.068	1.0956042852434e-140	Basal-C0-EXT1	USP9Y
2.73136022050279e-142	0.544232376068149	0.68	0.394	1.34964916031288e-140	Basal-C0-EXT1	CDH3
5.32248682286872e-142	0.363951365524182	0.343	0.101	2.62581666793182e-140	Basal-C0-EXT1	TVP23C
6.16134658450784e-142	0.275332677982118	0.493	0.209	3.03483052275392e-140	Basal-C0-EXT1	GPATCH8
1.43149711316166e-141	0.303553739265208	0.44	0.171	7.03978469205946e-140	Basal-C0-EXT1	MAT2A
1.57622204878655e-141	0.333533495651011	0.752	0.385	7.73922527979474e-140	Basal-C0-EXT1	TOMM6
4.37337179803803e-141	0.336442163774286	0.634	0.323	2.14392096593061e-139	Basal-C0-EXT1	SSB
4.65377438138785e-141	0.337590115437287	0.478	0.199	2.27777626989192e-139	Basal-C0-EXT1	GATAD2A
5.82894072122002e-141	0.299327603208056	0.455	0.176	2.84845806663783e-139	Basal-C0-EXT1	HIVEP1
7.44057561027917e-141	0.414588628581945	0.576	0.28	3.63029785130188e-139	Basal-C0-EXT1	REL
8.23124056510117e-141	0.315005420175635	0.332	0.096	4.00975306899315e-139	Basal-C0-EXT1	LINC02428
8.99673561646511e-141	0.747974889274107	0.457	0.182	4.3757749273049e-139	Basal-C0-EXT1	HLA-DQA1
1.15971880108126e-140	0.295744222904748	0.53	0.229	5.63172537540748e-139	Basal-C0-EXT1	ETV6
2.31391646441053e-140	0.300634201883013	0.409	0.149	1.12190547574909e-138	Basal-C0-EXT1	SEC24B
2.62131401200629e-140	0.356197325196358	0.646	0.335	1.26896172999967e-138	Basal-C0-EXT1	SNHG6
2.8624892118257e-140	0.297727275442692	0.376	0.125	1.38355133792175e-138	Basal-C0-EXT1	HTT
4.92268992786888e-140	0.362916184536795	0.396	0.134	2.37561961596937e-138	Basal-C0-EXT1	DOCK5
7.34716596521393e-140	0.431800751935977	0.444	0.181	3.54012279835549e-138	Basal-C0-EXT1	BBOX1-AS1
8.50043253939716e-140	0.460067393166327	0.924	0.646	4.08944721949694e-138	Basal-C0-EXT1	ITM2B
1.82702171941725e-139	0.242592655299154	0.415	0.147	8.76235091501317e-138	Basal-C0-EXT1	TCF20
1.85594306909467e-139	0.46995807660625	0.718	0.407	8.88729956208516e-138	Basal-C0-EXT1	SPAG9
1.99604811595282e-139	0.252701409480026	0.305	0.077	9.54345103834111e-138	Basal-C0-EXT1	SCMH1
2.28721603162208e-139	0.412254326430357	0.44	0.168	1.09187252837774e-137	Basal-C0-EXT1	GBP1
2.40705416821917e-139	0.597410401163826	0.997	0.697	1.14731311138102e-137	Basal-C0-EXT1	MT-CO3
2.84196096188183e-139	0.269782620187808	0.411	0.149	1.35252894809559e-137	Basal-C0-EXT1	LYRM4
3.19453000909247e-139	0.526965705214471	0.832	0.539	1.51798970462735e-137	Basal-C0-EXT1	JUN
3.25096584364148e-139	0.340514075453819	0.332	0.097	1.54244140532466e-137	Basal-C0-EXT1	LINC01748
3.41584479936635e-139	0.373624327643457	0.355	0.111	1.61819118614631e-137	Basal-C0-EXT1	FGD6
1.22108372950218e-138	0.317096866833304	0.309	0.084	5.77581925304375e-137	Basal-C0-EXT1	LGR4
1.6897828608036e-138	0.379264382834135	0.433	0.168	7.98061777338677e-137	Basal-C0-EXT1	CERS6
2.23595245245666e-138	0.296227333256702	0.379	0.125	1.05440302712347e-136	Basal-C0-EXT1	AL161431.1
4.47587132295959e-138	0.428803669085327	0.749	0.467	2.10746877398076e-136	Basal-C0-EXT1	ATP5ME
7.58968434708282e-138	0.346503523310092	0.372	0.125	3.56818817058149e-136	Basal-C0-EXT1	FOXN2
1.07879616002917e-137	0.353671972696543	0.749	0.427	5.06413070151873e-136	Basal-C0-EXT1	SNRPD1
2.74764584840828e-137	0.417169097367467	0.508	0.233	1.28591485914479e-135	Basal-C0-EXT1	MBNL2
2.77066891834652e-137	0.275341066342776	0.288	0.072	1.29473400344211e-135	Basal-C0-EXT1	TMEM135
3.25591220674722e-137	0.430445532727687	0.799	0.515	1.51919686731088e-135	Basal-C0-EXT1	POLR2L
6.31335247895311e-137	0.303880553666498	0.635	0.323	2.94135769177331e-135	Basal-C0-EXT1	PTMS
1.36699410718281e-136	0.399019894302211	0.645	0.358	6.3591909052159e-135	Basal-C0-EXT1	TAPBP
1.48739514779507e-136	0.302881642677777	0.372	0.125	6.90891701184212e-135	Basal-C0-EXT1	PHF21A
1.93395131767722e-136	0.280570020779731	0.368	0.122	8.96971253357418e-135	Basal-C0-EXT1	AC245041.2
2.16748848175181e-136	0.346440493100203	0.594	0.298	1.00378367924715e-134	Basal-C0-EXT1	RBMX
2.57119025633076e-136	0.384311780807183	0.887	0.55	1.18896442569611e-134	Basal-C0-EXT1	RPL4
2.99159637844152e-136	0.303413590184815	0.352	0.114	1.38130609533346e-134	Basal-C0-EXT1	PTPN14
3.35005513562021e-136	0.371529051722511	0.635	0.338	1.54451500315157e-134	Basal-C0-EXT1	MRPS6
3.3552465414168e-136	0.274313782839484	0.381	0.133	1.54460993084956e-134	Basal-C0-EXT1	CBR4
4.47781280650163e-136	0.439601251603919	0.527	0.246	2.05833229037142e-134	Basal-C0-EXT1	BACH1
5.02160840752072e-136	0.341136855847721	0.602	0.317	2.3048810619527e-134	Basal-C0-EXT1	SRSF10
5.46966645815956e-136	0.330385283479657	0.605	0.306	2.50682257702218e-134	Basal-C0-EXT1	DDX46
5.83637269596467e-136	0.331916727436995	0.706	0.363	2.67093794485048e-134	Basal-C0-EXT1	MRPS24
7.2827864883848e-136	0.255606526158428	0.328	0.095	3.32795414429407e-134	Basal-C0-EXT1	HDAC4
7.31049788228336e-136	0.335542269788028	0.534	0.242	3.33569728113259e-134	Basal-C0-EXT1	GMDS
1.29207190561014e-135	0.385674010777802	0.823	0.531	5.87826311007539e-134	Basal-C0-EXT1	TBCA
1.4161335370999e-135	0.370806321449058	0.462	0.189	6.43323302733566e-134	Basal-C0-EXT1	FNIP1
1.55628506907647e-135	0.278461088733126	0.562	0.262	7.05956427673898e-134	Basal-C0-EXT1	ADNP
2.01388838174721e-135	0.346440723552145	0.262	0.058	9.12197219931171e-134	Basal-C0-EXT1	ERG
2.79319461006938e-135	0.436375067533534	0.621	0.295	1.26333949502437e-133	Basal-C0-EXT1	FGFBP1
3.48245419019593e-135	0.421988429226775	0.84	0.544	1.57279002508237e-133	Basal-C0-EXT1	EIF3K
3.82128265843511e-135	0.329068703214992	0.377	0.129	1.72330392028583e-133	Basal-C0-EXT1	FER
4.2332888294015e-135	0.377079451437232	0.556	0.272	1.90633364117031e-133	Basal-C0-EXT1	STRN3
4.71879943681944e-135	0.361287365774706	0.744	0.44	2.1218845305013e-133	Basal-C0-EXT1	EIF3M
6.11290794867347e-135	0.40566970280617	0.805	0.466	2.74478426182321e-133	Basal-C0-EXT1	PRDX2
7.13239805422338e-135	0.359112995738989	0.507	0.229	3.19791543438421e-133	Basal-C0-EXT1	DHX9
8.69182602663227e-135	0.339318619639285	0.648	0.355	3.89147621325319e-133	Basal-C0-EXT1	PAK2
8.92431284137243e-135	0.33323936502324	0.509	0.234	3.98979885211256e-133	Basal-C0-EXT1	SETD2
9.83178141853551e-135	0.300208835884444	0.308	0.085	4.38916789494333e-133	Basal-C0-EXT1	SPATA5
1.55276728512645e-134	0.383502104957811	0.74	0.434	6.92199079536515e-133	Basal-C0-EXT1	ITGB1
2.85715410445193e-134	0.226917407557525	0.516	0.223	1.2718440871283e-132	Basal-C0-EXT1	SPATS2
2.89229248420796e-134	0.357592833612432	0.684	0.391	1.28563853293732e-132	Basal-C0-EXT1	SRRM2
2.97848784373728e-134	0.304490010777885	0.583	0.283	1.32205602255972e-132	Basal-C0-EXT1	ESD
3.46810429413861e-134	0.255016490961412	0.333	0.097	1.53717893048645e-132	Basal-C0-EXT1	SFRP1
5.59637330477362e-134	0.336859922711792	0.569	0.289	2.47695482469281e-132	Basal-C0-EXT1	UBE2E1
8.08480780231386e-134	0.308213759720003	0.512	0.225	3.57323131713677e-132	Basal-C0-EXT1	ZFC3H1
1.35267429398277e-133	0.355076143066979	0.949	0.604	5.96987962623562e-132	Basal-C0-EXT1	SFN
2.02238072323758e-133	-3.02584	0.157	0.409	8.90019880217994e-132	Basal-C0-EXT1	SPRR3
4.22353610955169e-133	0.28031226183392	0.519	0.232	1.85607937228554e-131	Basal-C0-EXT1	MLLT10
7.4014769196417e-133	0.415299180738345	0.868	0.579	3.24805322839007e-131	Basal-C0-EXT1	ATP5MC3
1.0341904280031e-132	0.323695417043264	0.535	0.244	4.53200676667496e-131	Basal-C0-EXT1	TAP1
1.0523307650729e-132	0.375134512374886	0.624	0.34	4.60498753721588e-131	Basal-C0-EXT1	PDCD4
1.14795107875836e-132	0.411409560225523	0.735	0.412	5.01633572949104e-131	Basal-C0-EXT1	HMGN2
1.15541256426284e-132	0.27472996072652	0.439	0.17	5.04182986844949e-131	Basal-C0-EXT1	CYFIP1
1.18662527089597e-132	0.297852698165023	0.528	0.243	5.17074882459901e-131	Basal-C0-EXT1	MRPS28
2.1477851113324e-132	0.372553873981131	0.495	0.204	9.34588178641862e-131	Basal-C0-EXT1	HIVEP2
3.47159295466496e-132	0.313611421845565	0.475	0.203	1.50851182217994e-130	Basal-C0-EXT1	PHIP
4.00814211074828e-132	0.309405449736145	0.628	0.313	1.73921931197763e-130	Basal-C0-EXT1	SLC38A1
5.89400288650129e-132	0.343913947048599	0.705	0.381	2.55395800600815e-130	Basal-C0-EXT1	NME1
5.94574020917882e-132	0.251705360337965	0.54	0.238	2.57277825643545e-130	Basal-C0-EXT1	CDYL
6.73452824610515e-132	0.342519385667635	0.703	0.397	2.91003004352622e-130	Basal-C0-EXT1	CCT3
8.08432336756268e-132	0.315123587634914	0.357	0.119	3.48841931161319e-130	Basal-C0-EXT1	B3GALNT2
8.85404366579908e-132	0.292933237878874	0.288	0.075	3.81524312731275e-130	Basal-C0-EXT1	TBC1D32
9.01579261276894e-132	0.265822868816795	0.363	0.12	3.87954564901121e-130	Basal-C0-EXT1	ARMH3
1.23819136818357e-131	0.393957267847306	0.959	0.675	5.32061650056356e-130	Basal-C0-EXT1	RPL9
2.21382331582534e-131	0.294662921184018	0.287	0.074	9.49981633945995e-130	Basal-C0-EXT1	RHEX
3.82795930243073e-131	0.362690590569339	0.818	0.47	1.6403573320596e-129	Basal-C0-EXT1	PPP1R14B
4.4284263922234e-131	0.336239560803297	0.633	0.316	1.89504843209759e-129	Basal-C0-EXT1	DANCR
5.89271279828291e-131	0.405990038312095	0.962	0.685	2.51817969539864e-129	Basal-C0-EXT1	RPL15
6.88644065914921e-131	0.252305372694605	0.326	0.097	2.9387838085642e-129	Basal-C0-EXT1	ATXN7L1
7.40247912097132e-131	0.322201168202204	0.683	0.37	3.15465760833471e-129	Basal-C0-EXT1	CCT5
1.37366754580135e-130	0.279672243026223	0.359	0.12	5.83799285377467e-129	Basal-C0-EXT1	DDX10
1.61384015351636e-130	0.31223803910622	0.423	0.165	6.84931447071834e-129	Basal-C0-EXT1	MTHFD1L
1.68726890644572e-130	0.296089913650234	0.425	0.165	7.15115803823546e-129	Basal-C0-EXT1	KAT6B
2.26659723496241e-130	0.25623530440514	0.269	0.064	9.59340376142148e-129	Basal-C0-EXT1	PRKY
2.87294259238128e-130	0.226300440742116	0.265	0.061	1.21431797267608e-128	Basal-C0-EXT1	DIP2C
3.01803552382634e-130	0.352562122732504	0.422	0.17	1.27390703813607e-128	Basal-C0-EXT1	STIM1
5.87766620749368e-130	0.373645986199408	0.755	0.472	2.4775762508921e-128	Basal-C0-EXT1	VDAC1
6.03132991704001e-130	0.253997980623388	0.632	0.305	2.53889488437138e-128	Basal-C0-EXT1	MICOS13
8.77653307118405e-130	0.224072083864995	0.333	0.101	3.68947825795691e-128	Basal-C0-EXT1	SHLD2
1.04483516424813e-129	0.23707821301862	0.433	0.162	4.38632561771485e-128	Basal-C0-EXT1	CLASP1
2.0338707450926e-129	0.381030349392478	0.749	0.454	8.52684484769404e-128	Basal-C0-EXT1	WASF2
2.04146805452171e-129	0.24178423744536	0.292	0.079	8.54713017097184e-128	Basal-C0-EXT1	USP24
2.04735841725307e-129	0.265636218482481	0.3	0.081	8.56022381691424e-128	Basal-C0-EXT1	CADPS2
3.25385894025567e-129	0.322817837020073	0.623	0.342	1.35863959146902e-127	Basal-C0-EXT1	SLTM
4.97909267734398e-129	0.244938600709797	0.849	0.548	2.07063421918753e-127	Basal-C0-EXT1	DSC3
5.28986971674919e-129	0.243561507347835	0.314	0.093	2.19692685743061e-127	Basal-C0-EXT1	ABI2
9.16962856656264e-129	0.282978691861346	0.321	0.096	3.80312492970875e-127	Basal-C0-EXT1	DNMBP
1.05770812692762e-128	0.390401952738539	0.766	0.473	4.38100443696145e-127	Basal-C0-EXT1	PDLIM5
1.16066166117054e-128	0.309204828124765	0.652	0.364	4.80101730125308e-127	Basal-C0-EXT1	PPIG
1.17976587102867e-128	0.335170874809678	0.533	0.257	4.87353416216136e-127	Basal-C0-EXT1	KPNA4
1.2244469751235e-128	0.273380978610973	0.52	0.233	5.05137365955741e-127	Basal-C0-EXT1	PSMB10
1.57162861900259e-128	0.24245030745008	0.41	0.151	6.47502631302369e-127	Basal-C0-EXT1	MAD1L1
1.66973896313527e-128	0.307118991885916	0.456	0.189	6.87009994101687e-127	Basal-C0-EXT1	FOXK2
2.08981930456807e-128	0.226007365077912	0.315	0.089	8.58710632548116e-127	Basal-C0-EXT1	SIPA1L3
3.12770554275365e-128	0.385252345842494	0.772	0.496	1.28008683124959e-126	Basal-C0-EXT1	EIF3H
3.32240602202197e-128	0.328615621266001	0.309	0.088	1.35797867248396e-126	Basal-C0-EXT1	SIK2
4.20650823439182e-128	0.255818851450658	0.29	0.079	1.71481629102536e-126	Basal-C0-EXT1	TBCK
5.45642986870514e-128	0.309660688604621	0.279	0.072	2.2214337738794e-126	Basal-C0-EXT1	NELL2
5.92806274761883e-128	0.358166270254273	0.775	0.452	2.41027874077069e-126	Basal-C0-EXT1	APRT
6.75977766866279e-128	0.29406755695211	0.367	0.128	2.74484183133041e-126	Basal-C0-EXT1	USP32
9.10827615401875e-128	0.295011406394347	0.499	0.223	3.69362057334828e-126	Basal-C0-EXT1	BMPR2
1.77597827577652e-127	0.361018064528103	0.734	0.455	7.19259593988342e-126	Basal-C0-EXT1	CNBP
2.02244415503106e-127	0.464637239123014	0.452	0.189	8.18007373513999e-126	Basal-C0-EXT1	EPPK1
3.39170945876125e-127	0.374149659422312	0.42	0.174	1.37003836312048e-125	Basal-C0-EXT1	FAM83B
5.75958937445463e-127	0.252056719229818	0.348	0.115	2.32348434894991e-125	Basal-C0-EXT1	OGT
7.5039052992625e-127	0.482047790195255	0.847	0.524	3.02322488922953e-125	Basal-C0-EXT1	AQP3
2.38437609445456e-126	0.265837156271234	0.435	0.167	9.59386235823262e-125	Basal-C0-EXT1	RAPGEF2
2.48645123861344e-126	0.2908143060536	0.4	0.154	9.9915995168251e-125	Basal-C0-EXT1	GART
3.47641895057011e-126	0.323994054005774	0.667	0.353	1.39516077625082e-124	Basal-C0-EXT1	PHB2
3.56050446241246e-126	0.235345895997267	0.505	0.217	1.42705755827248e-124	Basal-C0-EXT1	TANC1
5.50264202564114e-126	0.409087151140566	0.845	0.579	2.20262086871336e-124	Basal-C0-EXT1	NDUFS5
6.51637516386818e-126	0.322806590203664	0.398	0.155	2.60503658486405e-124	Basal-C0-EXT1	COMMD10
6.67104749606855e-126	0.404801489165785	0.925	0.65	2.66343290622675e-124	Basal-C0-EXT1	RPS27
1.04866308758358e-125	0.358904378421649	0.789	0.487	4.17069060070791e-124	Basal-C0-EXT1	SOD1
1.18049003996433e-125	0.341034143881463	0.397	0.152	4.6889669766891e-124	Basal-C0-EXT1	UBE2Q2
1.27788260901649e-125	0.272635664099425	0.359	0.125	5.06931613220857e-124	Basal-C0-EXT1	VPS8
1.88830708923987e-125	0.175523892208456	0.268	0.064	7.48126985151274e-124	Basal-C0-EXT1	FILIP1L
2.33412716712017e-125	0.278077851353756	0.371	0.129	9.23575068859735e-124	Basal-C0-EXT1	WDR37
3.57088394699402e-125	0.206512714707196	0.661	0.342	1.41113681691031e-123	Basal-C0-EXT1	ASH1L
4.21496524134008e-125	0.309295686964938	0.569	0.284	1.66354207779871e-123	Basal-C0-EXT1	LSM12
4.4475880050301e-125	0.256051924372417	0.329	0.102	1.75311923119392e-123	Basal-C0-EXT1	SLC44A5
6.16877491109806e-125	0.374705237225818	0.721	0.452	2.42847502281627e-123	Basal-C0-EXT1	COMMD6
7.60189190530287e-125	0.390123624929279	0.383	0.142	2.98885552043266e-123	Basal-C0-EXT1	GCH1
1.17869861130025e-124	0.240992837080879	0.81	0.497	4.62844618191436e-123	Basal-C0-EXT1	UBE2H
1.23436152701656e-124	0.361258635604839	0.689	0.411	4.84088466202875e-123	Basal-C0-EXT1	RAP2B
1.5992028938586e-124	0.259307110344634	0.396	0.151	6.26378053824618e-123	Basal-C0-EXT1	ATF7
1.65398300609834e-124	0.232161356576976	0.692	0.362	6.47016433016903e-123	Basal-C0-EXT1	STK24
1.78083174327181e-124	0.382689562908831	0.513	0.238	6.95759509080042e-123	Basal-C0-EXT1	RUNX1
2.01741474674068e-124	0.43704386995209	0.548	0.283	7.87198283167756e-123	Basal-C0-EXT1	OXSR1
3.42246950962988e-124	0.343120671912045	0.747	0.463	1.33377296034406e-122	Basal-C0-EXT1	TOMM20
4.19878697507629e-124	0.291699567090915	0.375	0.14	1.63425650831424e-122	Basal-C0-EXT1	SELENOI
5.41867749256168e-124	0.663101758480381	0.622	0.348	2.10641739114863e-122	Basal-C0-EXT1	PELI1
6.93954299570945e-124	0.29066631888503	0.282	0.076	2.69424713149211e-122	Basal-C0-EXT1	AC069277.1
9.85015197327395e-124	0.280953108369532	0.577	0.289	3.81949197041269e-122	Basal-C0-EXT1	LSM6
1.07164678429329e-123	0.348891942938333	0.325	0.101	4.15022008387184e-122	Basal-C0-EXT1	CREB5
1.08068527274954e-123	0.629430352401723	0.558	0.293	4.17999889142651e-122	Basal-C0-EXT1	BST2
1.09836800712274e-123	0.331679791613431	0.721	0.437	4.24309695719161e-122	Basal-C0-EXT1	HNRNPF
1.16617768492336e-123	0.339187415207829	0.739	0.46	4.49944172282636e-122	Basal-C0-EXT1	POLR1D
1.22437516092329e-123	0.232080986345127	0.376	0.132	4.7181083626524e-122	Basal-C0-EXT1	CDK17
3.07384860102039e-123	0.302993388894749	0.389	0.145	1.18303077461881e-121	Basal-C0-EXT1	AC022075.1
3.24308159270093e-123	0.318934090619744	0.349	0.121	1.24661481271787e-121	Basal-C0-EXT1	MEIS1
3.89108434273608e-123	0.331381062297612	0.5	0.243	1.49384851433271e-121	Basal-C0-EXT1	ALDH7A1
5.33930267542147e-123	0.571401896494797	0.302	0.091	2.04730538972658e-121	Basal-C0-EXT1	P3H2
9.85974896879486e-123	0.291242176657433	0.415	0.17	3.77129311791608e-121	Basal-C0-EXT1	OPA1
1.1642780731582e-122	0.304509133747437	0.377	0.139	4.44780064890104e-121	Basal-C0-EXT1	RALGAPA2
1.4220349758541e-122	0.265788532957467	0.58	0.282	5.42579896821573e-121	Basal-C0-EXT1	SARNP
2.71768879996136e-122	0.221720772918792	0.564	0.278	1.03566339975895e-120	Basal-C0-EXT1	LINC00511
2.92308392708002e-122	0.265309171467752	0.303	0.091	1.11256739838812e-120	Basal-C0-EXT1	TEX10
5.18988593747219e-122	0.352910898838377	0.277	0.074	1.9705030161123e-120	Basal-C0-EXT1	IFI44L
6.06788681100548e-122	0.272301135722268	0.437	0.186	2.30104368639623e-120	Basal-C0-EXT1	NUTM2A-AS1
6.8056928296632e-122	0.252992446662697	0.349	0.118	2.57767695902965e-120	Basal-C0-EXT1	C1S
7.76013910452225e-122	0.617820717302072	0.659	0.396	2.93558766466799e-120	Basal-C0-EXT1	DENND2C
7.96328495815927e-122	0.391188994445097	0.756	0.492	3.00876212894745e-120	Basal-C0-EXT1	TOMM7
1.04506541825336e-121	0.328573534944534	0.553	0.285	3.94375356739655e-120	Basal-C0-EXT1	GTF2F2
1.2134620474343e-121	0.2890213703398	0.414	0.171	4.57365950773837e-120	Basal-C0-EXT1	BICD2
1.56603225752392e-121	0.359472195804055	0.336	0.113	5.89535983020731e-120	Basal-C0-EXT1	TET3
1.84712024005228e-121	0.378710380860846	0.561	0.276	6.9450824365655e-120	Basal-C0-EXT1	INTS6
2.31518776149328e-121	0.223319310718942	0.45	0.188	8.6944420880709e-120	Basal-C0-EXT1	RAD50
2.393066550803e-121	0.280390955991507	0.558	0.281	8.97602758801193e-120	Basal-C0-EXT1	MGMT
2.40131236998218e-121	0.307076642141094	0.254	0.062	8.99606527772528e-120	Basal-C0-EXT1	LINC02315
2.7707781085021e-121	0.0251706366953821	0.893	0.534	1.03676627243493e-119	Basal-C0-EXT1	MT-ND5
3.84526545172402e-121	0.228528791211437	0.372	0.136	1.43534956897968e-119	Basal-C0-EXT1	RYK
5.38547400406256e-121	0.284458701741452	0.321	0.103	2.00785506129803e-119	Basal-C0-EXT1	KCNMB2-AS1
5.6809116300403e-121	0.368496419265764	0.823	0.517	2.1154567803114e-119	Basal-C0-EXT1	SLC25A6
6.82257699795434e-121	0.264644260187633	0.511	0.234	2.5375399826005e-119	Basal-C0-EXT1	SENP5
6.99524979004769e-121	0.214184518842975	0.459	0.193	2.59864303351628e-119	Basal-C0-EXT1	MON2
7.11631632317622e-121	0.223169750717123	0.33	0.104	2.64045164460654e-119	Basal-C0-EXT1	PDE8A
9.20868080432065e-121	0.375098184771421	0.735	0.446	3.41271948181175e-119	Basal-C0-EXT1	WAC
1.18460090871627e-120	0.316583852547911	0.425	0.169	4.38486324418727e-119	Basal-C0-EXT1	WDR72
1.28807506574094e-120	0.310935034774823	0.348	0.121	4.76218874543984e-119	Basal-C0-EXT1	RAPH1
1.78742912837477e-120	0.306133785800139	0.613	0.337	6.60049216392218e-119	Basal-C0-EXT1	NAP1L4
3.3973809807502e-120	0.13702665772783	0.48	0.203	1.25157737866353e-118	Basal-C0-EXT1	PRRC2B
3.60139781300924e-120	0.345753489956433	0.774	0.489	1.32516041618352e-118	Basal-C0-EXT1	HNRNPDL
4.64579044105217e-120	0.344005654746913	0.394	0.155	1.70742442994874e-118	Basal-C0-EXT1	TLE1
6.05519809098136e-120	0.521492939859941	0.621	0.35	2.22277425657328e-118	Basal-C0-EXT1	KYNU
6.39520484271523e-120	0.219750757515775	0.312	0.094	2.34480753179885e-118	Basal-C0-EXT1	ABL1
6.94605092235654e-120	0.480204395457041	0.938	0.617	2.5437653626058e-118	Basal-C0-EXT1	MT-ND2
8.43204881359552e-120	0.240115449418163	0.393	0.15	3.08431802057634e-118	Basal-C0-EXT1	PTGFRN
8.87798397870197e-120	0.448055473176581	0.577	0.314	3.2436049484451e-118	Basal-C0-EXT1	ARHGAP32
8.97621359760066e-120	0.241141249009727	0.426	0.168	3.2756307382905e-118	Basal-C0-EXT1	PLAAT4
9.13711469112428e-120	0.264768115299417	0.689	0.36	3.33042455718132e-118	Basal-C0-EXT1	ARL6IP4
1.2721770592256e-119	0.267564482709622	0.573	0.275	4.62612554564878e-118	Basal-C0-EXT1	PHB
1.58629255848634e-119	0.221441760357021	0.369	0.132	5.76160797737677e-118	Basal-C0-EXT1	BMPR1A
1.70681915993676e-119	-1.72466	0.096	0.33	6.19211606711485e-118	Basal-C0-EXT1	CNFN
1.77245658733219e-119	0.315001487786499	0.376	0.142	6.42271929692699e-118	Basal-C0-EXT1	BARD1
1.85816901677678e-119	0.379039778163198	0.729	0.452	6.72544304646942e-118	Basal-C0-EXT1	PALLD
2.20187099139924e-119	0.238084098259759	0.35	0.122	7.96013617917519e-118	Basal-C0-EXT1	MFSD14C
2.58568771920801e-119	0.284626790380438	0.45	0.192	9.3368038364222e-118	Basal-C0-EXT1	ATP13A3
2.9763922397226e-119	-0.72395	0.861	0.896	1.07101724008229e-117	Basal-C0-EXT1	MYL12B
3.63205701392608e-119	0.273450335263219	0.309	0.098	1.30543376340438e-117	Basal-C0-EXT1	ENTPD7
4.13561078238392e-119	0.267177009241427	0.47	0.209	1.48469864727484e-117	Basal-C0-EXT1	MAP3K2
4.14935465844322e-119	0.278126840761413	0.425	0.18	1.48790863458203e-117	Basal-C0-EXT1	METAP1
4.38112682482138e-119	0.222841683814117	0.334	0.111	1.56920313626146e-117	Basal-C0-EXT1	TYW1
4.75957848613249e-119	0.243274679130208	0.394	0.149	1.70278591983091e-117	Basal-C0-EXT1	MDM4
5.03235246922024e-119	0.254779882544583	0.397	0.157	1.79829693427199e-117	Basal-C0-EXT1	RBM26
5.13627734720135e-119	0.263758132315161	0.397	0.152	1.8333196402188e-117	Basal-C0-EXT1	KDM4C
5.19075278971334e-119	0.251374659002118	0.304	0.094	1.85063179437168e-117	Basal-C0-EXT1	IQCB1
5.23424711532675e-119	0.253554021172675	0.601	0.314	1.86399361065579e-117	Basal-C0-EXT1	LARP4B
5.49016907593949e-119	0.422436648133769	0.364	0.137	1.95288654776989e-117	Basal-C0-EXT1	IFFO2
7.74926079249692e-119	0.218144088973065	0.295	0.083	2.75329814074701e-117	Basal-C0-EXT1	LARGE1
1.14544134321954e-118	0.202011302111522	0.273	0.073	4.06507029732279e-117	Basal-C0-EXT1	MLLT3
1.16517471202244e-118	0.348406307753227	0.788	0.475	4.12635038366109e-117	Basal-C0-EXT1	MZT2B
1.16537234061825e-118	0.273291767868424	0.4	0.162	4.12635038366109e-117	Basal-C0-EXT1	FZD6
1.19521732641057e-118	0.257640336021763	0.389	0.148	4.22719443000598e-117	Basal-C0-EXT1	TRIM33
1.48435450324942e-118	0.229923911372354	0.862	0.572	5.2438165586857e-117	Basal-C0-EXT1	HLA-B
1.96846853833195e-118	0.335472385090619	0.502	0.24	6.93823575137662e-117	Basal-C0-EXT1	ATF7IP
2.02309618574411e-118	0.229034032743699	0.309	0.096	7.12267795758229e-117	Basal-C0-EXT1	PRORP
6.92735849625371e-118	0.360310205104045	0.984	0.959	2.43613417628754e-116	Basal-C0-EXT1	RPL28
7.38274172344509e-118	0.348595206569232	0.738	0.457	2.59039755465205e-116	Basal-C0-EXT1	NDUFB10
8.70098779904301e-118	0.232510900544588	0.409	0.158	3.04603394338927e-116	Basal-C0-EXT1	USP25
1.13478476396066e-117	0.245308823026467	0.355	0.126	3.96816044661727e-116	Basal-C0-EXT1	DPH6
1.1435275912346e-117	0.278202799777078	0.619	0.335	3.99422455824469e-116	Basal-C0-EXT1	MARK3
2.1275183064884e-117	0.322969111909022	0.487	0.222	7.41448505867531e-116	Basal-C0-EXT1	USP3
3.65262055026103e-117	0.311732560743111	0.637	0.353	1.27152235829424e-115	Basal-C0-EXT1	PATJ
4.61922470446557e-117	0.213961419265219	0.52	0.243	1.60562909710478e-115	Basal-C0-EXT1	SP100
5.80587154297658e-117	0.251693307692681	0.376	0.142	2.01430584708287e-115	Basal-C0-EXT1	RAP1GDS1
5.97467114984838e-117	0.434432438497586	0.304	0.092	2.07055102421255e-115	Basal-C0-EXT1	AL078604.4
6.4688593204359e-117	0.233905613118448	0.256	0.065	2.23930949123738e-115	Basal-C0-EXT1	AL109930.1
1.02017383420545e-116	0.155187207333488	0.435	0.17	3.51971333311283e-115	Basal-C0-EXT1	REV3L
1.08849347648234e-116	0.300875023539509	0.73	0.411	3.7512463724556e-115	Basal-C0-EXT1	GADD45GIP1
1.19846922801577e-116	0.301093687479215	0.396	0.157	4.12108475276189e-115	Basal-C0-EXT1	EPB41
1.27646735130901e-116	0.279283469306534	0.499	0.221	4.38442477585984e-115	Basal-C0-EXT1	ATXN1
1.55083791973678e-116	0.223064032839695	0.459	0.196	5.32093692461629e-115	Basal-C0-EXT1	NUP153
1.69845216807745e-116	0.258297763187303	0.326	0.107	5.82095631320524e-115	Basal-C0-EXT1	SPRED2
1.90265346887349e-116	0.25637700701706	0.581	0.298	6.51359224007056e-115	Basal-C0-EXT1	METTL5
2.8019799697353e-116	0.273510487993097	0.665	0.365	9.58178183469528e-115	Basal-C0-EXT1	PPP6R3
3.19733367880879e-116	0.335925015493261	0.782	0.502	1.09216970272165e-114	Basal-C0-EXT1	HMGN1
3.3172918202468e-116	0.302782913563956	0.437	0.186	1.13189796448113e-114	Basal-C0-EXT1	TMCC1
4.48086178146136e-116	0.306443872116308	0.405	0.163	1.52723938078367e-114	Basal-C0-EXT1	PIP5K1A
4.80025534721589e-116	0.391462019843827	0.758	0.483	1.63430232052135e-114	Basal-C0-EXT1	NDUFB9
5.45774182296984e-116	0.242128165789528	0.424	0.175	1.85611149461308e-114	Basal-C0-EXT1	RAPGEF5
6.43373220287026e-116	0.283041604360524	0.283	0.082	2.1856347709356e-114	Basal-C0-EXT1	NOCT
6.68051019715459e-116	0.250192022697839	0.28	0.08	2.2669832084145e-114	Basal-C0-EXT1	MAPKBP1
7.95783822460234e-116	0.266154541360102	0.51	0.235	2.6974807863745e-114	Basal-C0-EXT1	GCSH
1.43771263181162e-115	0.211360602482873	0.347	0.123	4.8681106840205e-114	Basal-C0-EXT1	ZNF121
1.74765878536443e-115	0.273810294113676	0.366	0.138	5.9111314943407e-114	Basal-C0-EXT1	SLC30A7
1.87415641880432e-115	0.320844723317366	0.564	0.29	6.33207351879994e-114	Basal-C0-EXT1	ZC3HAV1
2.20036945046663e-115	0.228922757756304	0.276	0.078	7.42612704949425e-114	Basal-C0-EXT1	HLCS
2.6231555275656e-115	0.370286741759327	0.593	0.339	8.84337372742519e-114	Basal-C0-EXT1	NCK1
3.18221033084447e-115	0.181992428110117	0.264	0.071	1.0716439181546e-113	Basal-C0-EXT1	AC068888.1
3.26904182222179e-115	0.362991168672947	0.777	0.504	1.09969005142319e-113	Basal-C0-EXT1	ATP5F1C
4.07925665473062e-115	0.167074627290805	0.555	0.273	1.37075411797033e-113	Basal-C0-EXT1	URI1
4.17161801288e-115	0.265079132592947	0.342	0.122	1.40027160644689e-113	Basal-C0-EXT1	CGAS
4.58779740196647e-115	0.23240175498831	0.845	0.546	1.53830237129573e-113	Basal-C0-EXT1	ZFAS1
5.45029973786687e-115	0.288892171572629	0.554	0.289	1.8255263403091e-113	Basal-C0-EXT1	MORC3
5.66763573641283e-115	0.366290030247336	0.816	0.54	1.8962709544875e-113	Basal-C0-EXT1	TMA7
6.4208294120648e-115	0.320992162830347	0.424	0.18	2.14595616876582e-113	Basal-C0-EXT1	SREBF2
7.78807689332567e-115	0.303149634051197	0.57	0.289	2.60010989557129e-113	Basal-C0-EXT1	FBXO34
8.52409470618432e-115	0.276013682351865	0.556	0.287	2.84277182117333e-113	Basal-C0-EXT1	BRD4
8.68278962742954e-115	0.260454711690441	0.413	0.171	2.89258266921529e-113	Basal-C0-EXT1	TLK2
1.10096005371978e-114	0.272583620331452	0.546	0.269	3.66379638929606e-113	Basal-C0-EXT1	DMAC1
1.31263569183902e-114	0.270651595725313	0.811	0.522	4.36352779018848e-113	Basal-C0-EXT1	SLC38A2
1.44915652401918e-114	0.315596604947632	0.684	0.404	4.81219372209671e-113	Basal-C0-EXT1	MRPL14
1.71713514742266e-114	0.255048484374578	0.301	0.094	5.6959615778853e-113	Basal-C0-EXT1	LINC01980
1.75102044266384e-114	0.313483141235607	0.652	0.382	5.8021513748247e-113	Basal-C0-EXT1	PRPF40A
2.3854743626329e-114	0.324539767064818	0.501	0.241	7.89602208366373e-113	Basal-C0-EXT1	MAP3K5
2.74733813608453e-114	0.745173868538304	0.284	0.082	9.08410140151236e-113	Basal-C0-EXT1	HLA-DRB5
3.43477744042019e-114	-1.32317	0.052	0.269	1.13450186203729e-112	Basal-C0-EXT1	TMPRSS11E
3.69890403280029e-114	0.222090720370631	0.308	0.099	1.22044137107794e-112	Basal-C0-EXT1	CARNMT1
4.16939762876288e-114	0.385123288234431	0.658	0.362	1.37421571632268e-112	Basal-C0-EXT1	CA2
4.53569861896308e-114	0.305651907036735	0.687	0.407	1.49335828493851e-112	Basal-C0-EXT1	CCT6A
4.89175243854783e-114	0.358103025055836	0.851	0.603	1.60887764385445e-112	Basal-C0-EXT1	SUMO2
7.0145659204757e-114	0.261234606603621	0.521	0.25	2.3046159209775e-112	Basal-C0-EXT1	LCOR
7.1442215691556e-114	0.259102557429474	0.313	0.104	2.34472746457181e-112	Basal-C0-EXT1	RNF217
9.89416820641218e-114	0.372417200357214	0.844	0.578	3.24382136900595e-112	Basal-C0-EXT1	ATP5MG
1.19108954354788e-113	0.539890597358372	0.511	0.26	3.90088120911209e-112	Basal-C0-EXT1	TIAM1
1.4563898835779e-113	0.239904314433245	0.321	0.109	4.76471714604125e-112	Basal-C0-EXT1	METTL15
1.74950720973326e-113	0.243477361160203	0.32	0.105	5.71764054556496e-112	Basal-C0-EXT1	SNTB2
2.43405391179884e-113	0.269475717405132	0.65	0.348	7.94645503639113e-112	Basal-C0-EXT1	NDUFA7
2.78028758326652e-113	0.248055872400158	0.282	0.083	9.06724946365929e-112	Basal-C0-EXT1	ATP9B
4.74136985471833e-113	-1.30195	0.929	0.828	1.5446595251197e-111	Basal-C0-EXT1	ANXA1
5.28312062252337e-113	0.296789093713274	0.507	0.247	1.71934499083003e-111	Basal-C0-EXT1	CRNDE
5.567271829001e-113	0.24790727750632	0.278	0.081	1.80991831905676e-111	Basal-C0-EXT1	NEK1
7.63819525043041e-113	0.334391749281488	0.34	0.122	2.48057196277605e-111	Basal-C0-EXT1	NETO2
7.86868801474476e-113	0.370906825687148	0.33	0.114	2.55275070233322e-111	Basal-C0-EXT1	ELOVL7
1.14704054954193e-112	0.282591812700373	0.407	0.17	3.71343890343866e-111	Basal-C0-EXT1	SMAD2
1.43075649010423e-112	-0.554869	0.836	0.847	4.62710830651453e-111	Basal-C0-EXT1	ARPC3
1.6501328560626e-112	0.158661198615348	0.425	0.172	5.33101315396574e-111	Basal-C0-EXT1	AC118549.1
1.73405177545349e-112	0.305035338303091	0.642	0.349	5.59629084448958e-111	Basal-C0-EXT1	CYTH1
1.76461898963037e-112	0.236897692411868	0.311	0.102	5.6890141037178e-111	Basal-C0-EXT1	POGZ
2.20407879792749e-112	0.28273825227027	0.421	0.183	7.09841676895939e-111	Basal-C0-EXT1	GIGYF2
2.49422594265293e-112	0.223809632731184	0.479	0.215	8.02451798081755e-111	Basal-C0-EXT1	VPS13D
2.58709967043026e-112	0.235923074405448	0.347	0.126	8.31468070428116e-111	Basal-C0-EXT1	AHCTF1
2.65789708098631e-112	0.307363329666465	0.506	0.252	8.53336449358736e-111	Basal-C0-EXT1	ZNF326
2.72360676527899e-112	0.216300648105416	0.285	0.086	8.7352779298006e-111	Basal-C0-EXT1	SLX4IP
3.1658839097237e-112	0.257864337266684	0.454	0.198	1.01432694199648e-110	Basal-C0-EXT1	ARHGAP21
3.19779022416497e-112	0.322591120614547	0.434	0.194	1.02349108187065e-110	Basal-C0-EXT1	FUBP1
4.4231707232681e-112	0.322176004685173	0.643	0.373	1.41422781577185e-110	Basal-C0-EXT1	PSMD12
5.09722770011252e-112	0.214424688165483	0.641	0.353	1.62806503716377e-110	Basal-C0-EXT1	ASCC3
1.03433796936526e-111	0.219544570205139	0.258	0.069	3.30029443531148e-110	Basal-C0-EXT1	SUPT3H
1.09023985615004e-111	0.315522902603487	0.303	0.094	3.47508345918114e-110	Basal-C0-EXT1	LINC01619
1.21042542104671e-111	0.149698744147938	0.565	0.275	3.85024644711182e-110	Basal-C0-EXT1	MYCBP2
1.47795458351324e-111	0.264767010516621	0.642	0.344	4.69640911860588e-110	Basal-C0-EXT1	COX16
1.75401228673765e-111	0.189858114263588	0.374	0.142	5.56791072415021e-110	Basal-C0-EXT1	WDR36
1.77006432698713e-111	0.202954106696445	0.383	0.15	5.61311494152663e-110	Basal-C0-EXT1	TTC39C
1.9970608521416e-111	0.304906483531256	0.371	0.147	6.32647641319541e-110	Basal-C0-EXT1	TOM1L2
3.07414245447406e-111	0.303585357781258	0.878	0.584	9.72860894019565e-110	Basal-C0-EXT1	HLA-A
3.25728461685162e-111	0.223852664130593	0.525	0.252	1.02976726529895e-109	Basal-C0-EXT1	USP9X
3.70594740223649e-111	0.253689145477459	0.423	0.186	1.17041449965434e-109	Basal-C0-EXT1	TGS1
3.88066981264423e-111	0.215711714811543	0.316	0.106	1.224347374087e-109	Basal-C0-EXT1	MFSD14A
4.37423106908766e-111	0.384036389744056	0.319	0.108	1.37866151558976e-109	Basal-C0-EXT1	DIAPH2
4.42045547833681e-111	0.31993582185525	0.311	0.103	1.39181454908365e-109	Basal-C0-EXT1	UTY
5.04324521693364e-111	0.223838082086687	0.394	0.153	1.58629262244709e-109	Basal-C0-EXT1	PTPN4
6.51151874548316e-111	0.39139174617573	0.457	0.203	2.04604334454928e-109	Basal-C0-EXT1	PLXDC2
6.61005021367963e-111	0.381841496831087	0.833	0.58	2.07489945005291e-109	Basal-C0-EXT1	UQCRB
7.42238646589432e-111	-1.07439	0.365	0.573	2.32753418508439e-109	Basal-C0-EXT1	GADD45B
9.47388029604161e-111	-0.765574	0.697	0.763	2.96784387595512e-109	Basal-C0-EXT1	LAPTM4A
1.07690665090144e-110	0.248894903557792	0.38	0.151	3.37017392507357e-109	Basal-C0-EXT1	SUMF1
1.10556601819049e-110	0.208025461023667	0.546	0.26	3.4563719854266e-109	Basal-C0-EXT1	IFI30
1.31383826994597e-110	0.289859106122607	0.621	0.334	4.10336061284941e-109	Basal-C0-EXT1	ITGA6
1.38912592104089e-110	0.332168129945069	0.387	0.149	4.33412883038156e-109	Basal-C0-EXT1	UBA6-AS1
1.54643930016012e-110	0.293798759591709	0.285	0.087	4.82009883275259e-109	Basal-C0-EXT1	HS3ST3A1
1.56554827471282e-110	0.235039857908511	0.41	0.167	4.87475544192488e-109	Basal-C0-EXT1	ATG7
1.61139364993883e-110	0.257751263303836	0.729	0.387	5.0124696849804e-109	Basal-C0-EXT1	PSMB3
2.63999886232767e-110	0.31978344972045	0.862	0.628	8.19563574675709e-109	Basal-C0-EXT1	RTN4
2.92450402255981e-110	0.216915047263467	0.311	0.101	9.06976813082563e-109	Basal-C0-EXT1	WDPCP
2.98430791013962e-110	0.264326452283663	0.682	0.36	9.24598276719458e-109	Basal-C0-EXT1	NHP2
3.10889086676501e-110	0.236286668059903	0.552	0.27	9.62234334007128e-109	Basal-C0-EXT1	RBM4
4.23292267032541e-110	0.208617266279659	0.384	0.152	1.30882644882257e-108	Basal-C0-EXT1	CFAP97
6.02689736850869e-110	0.206506816167014	0.282	0.084	1.86166833769827e-108	Basal-C0-EXT1	TASOR
6.49370259568389e-110	-1.70211	0.094	0.312	2.00386348425775e-108	Basal-C0-EXT1	PRSS22
6.61059294890837e-110	0.232481007047378	0.298	0.096	2.03790438550327e-108	Basal-C0-EXT1	PRMT3
7.14879909709022e-110	0.627008059108731	0.457	0.227	2.20163114936431e-108	Basal-C0-EXT1	SELENOP
7.59165440324498e-110	0.231113011109801	0.422	0.18	2.33569649177096e-108	Basal-C0-EXT1	TMA16
7.60096231090291e-110	0.229853783574415	0.305	0.098	2.3362402213928e-108	Basal-C0-EXT1	IFITM1
1.08813695368609e-109	0.192360929443523	0.394	0.153	3.34119515352849e-108	Basal-C0-EXT1	LMBR1
1.42187276409556e-109	0.281324565039266	0.671	0.398	4.36162989873353e-108	Basal-C0-EXT1	UBE2N
1.46063941307694e-109	0.201852186606399	0.457	0.2	4.47611575627593e-108	Basal-C0-EXT1	MBP
1.53293039699765e-109	0.335397954611682	0.781	0.506	4.69300884978074e-108	Basal-C0-EXT1	SNRPG
2.11460895395142e-109	0.229268677466239	0.342	0.125	6.46102708198452e-108	Basal-C0-EXT1	KIAA2026
2.22922172158242e-109	0.253755019760529	0.317	0.108	6.80450713084399e-108	Basal-C0-EXT1	PIK3R1
2.9080742277894e-109	0.222619208622604	0.422	0.175	8.86790902808772e-108	Basal-C0-EXT1	SMG6
3.95820507138191e-109	0.254497341350695	0.585	0.293	1.20583195203102e-107	Basal-C0-EXT1	ZNF593
4.03158237356663e-109	0.247060446157135	0.68	0.385	1.22697922492968e-107	Basal-C0-EXT1	LINC01578
4.38470384173345e-109	0.296742556760019	0.816	0.554	1.33313929759162e-107	Basal-C0-EXT1	RBFOX2
4.48094363173582e-109	0.266907837370625	0.467	0.218	1.3610646627298e-107	Basal-C0-EXT1	PIGX
5.17401355573991e-109	0.189058594307413	0.349	0.125	1.57004199788378e-107	Basal-C0-EXT1	KLF7
5.77401412772218e-109	0.286548340549177	0.483	0.24	1.75039633762317e-107	Basal-C0-EXT1	LARP4
6.03240397893602e-109	0.225526436038755	0.29	0.089	1.82693978568324e-107	Basal-C0-EXT1	ZNF516
9.5506445574943e-109	0.276776884433111	0.409	0.17	2.88962958672157e-107	Basal-C0-EXT1	WDR66
1.10575978149601e-108	0.28157635130177	0.405	0.174	3.34230727320092e-107	Basal-C0-EXT1	IARS
1.1139281504096e-108	0.197196528645611	0.325	0.111	3.36371559025246e-107	Basal-C0-EXT1	ASXL2
1.50995788561111e-108	0.211948298128257	0.465	0.211	4.55516214333041e-107	Basal-C0-EXT1	RUVBL1
1.6484457925406e-108	0.224819724837304	0.442	0.193	4.96810773779113e-107	Basal-C0-EXT1	AGO2
1.78759844124889e-108	0.210554004292259	0.318	0.108	5.38225217752897e-107	Basal-C0-EXT1	AGL
1.98159836088594e-108	0.226303519137411	0.26	0.072	5.96057091426877e-107	Basal-C0-EXT1	CADM1
2.0287869330457e-108	0.304089505027529	0.671	0.388	6.09659328415343e-107	Basal-C0-EXT1	CCT8
6.17532304038752e-108	0.140692953847627	0.32	0.107	1.85032745103758e-106	Basal-C0-EXT1	MDN1
6.37398800502325e-108	0.22581381076138	0.312	0.107	1.90800866059546e-106	Basal-C0-EXT1	VPS13A
7.88778521329914e-108	0.259588446133137	0.376	0.148	2.35887414554473e-106	Basal-C0-EXT1	DENND1B
8.24915252416018e-108	0.297989613893043	0.672	0.395	2.46456358248342e-106	Basal-C0-EXT1	GOLGA4
1.12822959155511e-107	0.271212901437744	0.367	0.137	3.36751533772258e-106	Basal-C0-EXT1	POU2F1
1.24626515822363e-107	0.137625946300546	0.371	0.14	3.71624515226991e-106	Basal-C0-EXT1	ROCK2
1.70784034245081e-107	0.131535025321681	0.416	0.167	5.08283472524601e-106	Basal-C0-EXT1	METTL8
1.78539144885492e-107	0.454914711329607	0.328	0.119	5.30854106222872e-106	Basal-C0-EXT1	AC105460.2
1.84603587279732e-107	0.393049269939562	0.331	0.119	5.48359380738317e-106	Basal-C0-EXT1	EPSTI1
1.95061569243133e-107	0.224009345877257	0.329	0.117	5.78869496004862e-106	Basal-C0-EXT1	ZBTB44
2.41923588640511e-107	0.291146623502183	0.372	0.147	7.17251351508163e-106	Basal-C0-EXT1	PISD
2.90911837978242e-107	0.293458354016337	0.635	0.337	8.60843415877926e-106	Basal-C0-EXT1	AKR1C2
3.7176938709398e-107	0.186582275918402	0.405	0.165	1.09906098768566e-105	Basal-C0-EXT1	TMEM131
3.84216105704723e-107	0.187291679773706	0.607	0.324	1.13477439341694e-105	Basal-C0-EXT1	PDS5A
3.85989521051497e-107	0.241981417020845	0.261	0.075	1.13892641344928e-105	Basal-C0-EXT1	URB1
4.68416938023925e-107	0.251980429658739	0.302	0.101	1.38082717163247e-105	Basal-C0-EXT1	ANKRD50
8.13711323549172e-107	0.200406942921456	0.287	0.088	2.39415044883195e-105	Basal-C0-EXT1	HLA-DMB
9.79985732623073e-107	0.236364079945289	0.51	0.247	2.87790691641024e-105	Basal-C0-EXT1	RCN1
1.02207319627755e-106	0.212277037779913	0.4	0.163	2.99866209915445e-105	Basal-C0-EXT1	CERT1
1.42051346378839e-106	0.262877590142098	0.564	0.293	4.15976825473458e-105	Basal-C0-EXT1	MRPL11
1.66971759791262e-106	0.221383048450402	0.431	0.188	4.8849094068488e-105	Basal-C0-EXT1	SSBP3
1.87305641564463e-106	0.23996306953664	0.548	0.285	5.47462583674545e-105	Basal-C0-EXT1	PTEN
1.9766129269036e-106	0.244127797029537	0.402	0.168	5.77185878429099e-105	Basal-C0-EXT1	DENND4C
1.99285157316469e-106	0.309643262556855	0.694	0.423	5.81379731071455e-105	Basal-C0-EXT1	SON
2.96239095165954e-106	0.261265974550264	0.322	0.115	8.62601470529285e-105	Basal-C0-EXT1	TMEM65
4.90599286329479e-106	0.193480905920911	0.294	0.095	1.42720629944225e-104	Basal-C0-EXT1	POM121
9.39746369300164e-106	0.231559419721286	0.274	0.084	2.73125910071836e-104	Basal-C0-EXT1	C11orf49
1.03880083168341e-105	0.21736367360629	0.26	0.074	3.01631934088241e-104	Basal-C0-EXT1	WRN
1.37394574529481e-105	0.363479818497559	0.778	0.489	3.98572912740858e-104	Basal-C0-EXT1	TAGLN2
1.46341217174364e-105	0.1865558990627	0.389	0.154	4.24129428484205e-104	Basal-C0-EXT1	NDE1
1.47998611917228e-105	0.210022261120179	0.448	0.203	4.2853205555323e-104	Basal-C0-EXT1	EPAS1
2.3185637724619e-105	0.204196283242769	0.291	0.09	6.70090884313569e-104	Basal-C0-EXT1	UST
2.79318045672751e-105	0.233351171242572	0.489	0.23	8.05757140692102e-104	Basal-C0-EXT1	KIZ-AS1
3.15270997862932e-105	0.148887860460017	0.4	0.161	9.08625679608312e-104	Basal-C0-EXT1	WDR70
3.21227413795651e-105	0.23176975540536	0.548	0.273	9.24931945559187e-104	Basal-C0-EXT1	COX20
3.69082569953964e-105	0.275191585407071	0.467	0.219	1.06173780708577e-103	Basal-C0-EXT1	MYC
4.28629779545785e-105	0.319840447068341	0.708	0.434	1.23075142074954e-103	Basal-C0-EXT1	ATP5F1A
4.36851329748892e-105	0.302006901820582	0.449	0.212	1.25319702761853e-103	Basal-C0-EXT1	HIBCH
4.40095592421568e-105	0.237878929699117	0.382	0.154	1.26133595230389e-103	Basal-C0-EXT1	IFI44
4.42663774357995e-105	0.258857656483897	0.388	0.163	1.26752394243617e-103	Basal-C0-EXT1	MFSD14B
4.64205513276254e-105	0.26986952780872	0.464	0.227	1.32797924398199e-103	Basal-C0-EXT1	TFAP2A
5.5189462253907e-105	0.311947196794303	0.525	0.279	1.57737999958537e-103	Basal-C0-EXT1	SEMA4B
8.99428850078928e-105	0.249400205195465	0.35	0.135	2.56593965314414e-103	Basal-C0-EXT1	PDSS2
9.34050824237004e-105	0.345416969628336	0.824	0.536	2.66225967217211e-103	Basal-C0-EXT1	CEBPD
1.25498605463058e-104	0.243652676415532	0.571	0.297	3.57371120814013e-103	Basal-C0-EXT1	CUL3
1.40618172530763e-104	0.14155381828363	0.518	0.242	4.00058055220212e-103	Basal-C0-EXT1	RBM6
3.10936061280786e-104	0.262035252815739	0.52	0.266	8.82990013803969e-103	Basal-C0-EXT1	RNPS1
3.51801626012532e-104	0.133299952270188	0.338	0.119	9.98124356879145e-103	Basal-C0-EXT1	CSPP1
3.68864405522828e-104	0.211904588547118	0.296	0.096	1.04557703677111e-102	Basal-C0-EXT1	ATXN7
4.24542946643342e-104	0.218766013948167	0.393	0.164	1.20230252037514e-102	Basal-C0-EXT1	UPF3A
5.93579386293231e-104	0.238974446909138	0.382	0.158	1.67947731014949e-102	Basal-C0-EXT1	DDX52
7.57333602110859e-104	0.305777958361976	0.386	0.163	2.14084942158747e-102	Basal-C0-EXT1	VPS53
1.05094480772828e-103	0.202170805187913	0.258	0.073	2.96812871768803e-102	Basal-C0-EXT1	PEAK1
1.65347173748721e-103	0.264713263443431	0.643	0.37	4.66556114488423e-102	Basal-C0-EXT1	HIGD2A
1.68514809056382e-103	0.276759224945223	0.64	0.375	4.75061493556398e-102	Basal-C0-EXT1	PTP4A2
1.71287046026426e-103	0.205306064480504	0.318	0.11	4.82437750908249e-102	Basal-C0-EXT1	ANKRD28
1.79367177476675e-103	0.232192688550332	0.266	0.08	5.04736956637816e-102	Basal-C0-EXT1	CEP83
1.81527550011619e-103	0.280083628717136	0.711	0.417	5.10352681892919e-102	Basal-C0-EXT1	MRPL20
2.14213584205243e-103	-2.16445	0.312	0.503	6.017012933678e-102	Basal-C0-EXT1	SPRR1B
2.74210398654654e-103	0.215234583101378	0.485	0.234	7.69527769123051e-102	Basal-C0-EXT1	KCTD1
3.09218897913832e-103	0.373380076146161	0.448	0.217	8.66988225806909e-102	Basal-C0-EXT1	FAR1
3.71692869192216e-103	0.27619278310251	0.619	0.344	1.04121053104098e-101	Basal-C0-EXT1	STOML2
4.82324967273282e-103	0.233524683427149	0.419	0.189	1.34989992195672e-101	Basal-C0-EXT1	NMT1
4.93019386499607e-103	0.298040000315342	0.272	0.085	1.37858543614899e-101	Basal-C0-EXT1	CASC19
6.07421706925404e-103	0.229987666507202	0.362	0.143	1.69541795711377e-101	Basal-C0-EXT1	FOXJ3
6.08090517072098e-103	0.272688583386082	0.59	0.327	1.69575701169467e-101	Basal-C0-EXT1	AGFG1
6.40740668078449e-103	0.33690563358349	0.786	0.519	1.78520030381353e-101	Basal-C0-EXT1	JUP
6.75167128079396e-103	0.266829194182703	0.26	0.077	1.87942748986126e-101	Basal-C0-EXT1	AIM2
1.00246268975257e-102	0.257723249876668	0.438	0.199	2.78549767299679e-101	Basal-C0-EXT1	PPP1R14C
1.02009900021622e-102	0.235828293087612	0.426	0.193	2.83196301296586e-101	Basal-C0-EXT1	ARIH2
1.88420030278326e-102	0.282839361359575	0.478	0.223	5.21216908757418e-101	Basal-C0-EXT1	MAPK8
2.51908120148401e-102	0.23137335308232	0.447	0.204	6.94360976729338e-101	Basal-C0-EXT1	C12orf45
2.69973246049645e-102	0.277609894335182	0.54	0.288	7.43494320809788e-101	Basal-C0-EXT1	RIN2
2.86831562386999e-102	0.315944547179371	0.82	0.544	7.89219845992363e-101	Basal-C0-EXT1	NDUFA13
3.56000943758535e-102	0.268804683932202	0.474	0.237	9.78670917438059e-101	Basal-C0-EXT1	RSBN1L
3.95267878186614e-102	0.228767082698203	0.324	0.116	1.08469348113177e-100	Basal-C0-EXT1	WDFY3
4.8593614002559e-102	0.269242185196134	0.595	0.309	1.33232508763476e-100	Basal-C0-EXT1	SNHG7
5.24357534004398e-102	0.253534022380633	0.499	0.254	1.43639656220374e-100	Basal-C0-EXT1	MIER1
5.58461713074817e-102	-0.46526	0.923	0.951	1.52846826806395e-100	Basal-C0-EXT1	MYL6
5.78224252191284e-102	0.267578900327687	0.575	0.314	1.5797657655547e-100	Basal-C0-EXT1	RAB6A
8.32872155162677e-102	0.192080426371543	0.278	0.087	2.27348415077093e-100	Basal-C0-EXT1	ZNF652
8.90263355552217e-102	0.295503631705367	0.67	0.396	2.42800521846116e-100	Basal-C0-EXT1	RBM47
9.57069067838432e-102	0.192464386842105	0.253	0.073	2.60790799118472e-100	Basal-C0-EXT1	XKR6
9.60280811138911e-102	0.252272686514559	0.624	0.351	2.61436028916571e-100	Basal-C0-EXT1	MAGOH
1.08410761030328e-101	0.162626039997197	0.338	0.121	2.94888691680564e-100	Basal-C0-EXT1	THADA
1.128595580853e-101	0.191205835493185	0.273	0.085	3.06720598999891e-100	Basal-C0-EXT1	UVRAG
1.77932718404912e-101	0.264941108116343	0.715	0.445	4.83147369116649e-100	Basal-C0-EXT1	MAP4
1.81076985574603e-101	0.239354517000165	0.433	0.196	4.91254568044864e-100	Basal-C0-EXT1	ARHGEF35
1.9711056110668e-101	0.25495454188024	0.406	0.181	5.3428516222285e-100	Basal-C0-EXT1	KLF13
1.98339668771604e-101	0.272395562023974	0.321	0.118	5.37146819744916e-100	Basal-C0-EXT1	HDAC8
2.49556599548959e-101	0.338417246368642	0.671	0.416	6.75263106307933e-100	Basal-C0-EXT1	CD47
3.01947510485949e-101	0.324075535255854	0.65	0.381	8.1631219632423e-100	Basal-C0-EXT1	FRMD4B
3.47900709035487e-101	0.344943469994991	0.843	0.593	9.38907645238454e-100	Basal-C0-EXT1	COX5B
3.68509570152993e-101	-0.896112	0.741	0.78	9.93660879241082e-100	Basal-C0-EXT1	EIF4G2
3.70120718894786e-101	0.220052526579514	0.485	0.229	9.97137401112891e-100	Basal-C0-EXT1	NUP98
3.81224915097063e-101	0.4840159895991	0.561	0.304	1.02616075756188e-99	Basal-C0-EXT1	MAP4K4
5.51362218023134e-101	0.330639478955593	0.773	0.497	1.48283890961743e-99	Basal-C0-EXT1	NDUFC2
7.18653233421858e-101	0.335379229401048	0.778	0.516	1.92940333430468e-99	Basal-C0-EXT1	ATP5PO
1.51798602233721e-100	0.250657114155181	0.484	0.246	4.06836011626743e-99	Basal-C0-EXT1	WDR33
1.5232761750921e-100	0.477081033426234	0.514	0.275	4.07900971968049e-99	Basal-C0-EXT1	CLIC4
1.81383192774904e-100	0.250387830563529	0.332	0.127	4.85286189857692e-99	Basal-C0-EXT1	BNC1
1.93273481729148e-100	-1.40583	0.895	0.891	5.16652201115831e-99	Basal-C0-EXT1	PABPC1
2.97390058587901e-100	0.212749436577596	0.371	0.15	7.93603686061185e-99	Basal-C0-EXT1	MTHFS
3.2395841945757e-100	0.248126616725039	0.41	0.186	8.63759014770605e-99	Basal-C0-EXT1	SFXN1
3.55208664602484e-100	0.268161833687223	0.418	0.193	9.46266108917813e-99	Basal-C0-EXT1	PMM2
3.78993353079378e-100	0.266167634603637	0.572	0.322	1.00876048669289e-98	Basal-C0-EXT1	DNAJC19
3.89227739861644e-100	0.225431798586998	0.347	0.139	1.03511191728699e-98	Basal-C0-EXT1	NT5DC1
4.47010801883694e-100	0.289946337278877	0.537	0.291	1.18776060582853e-98	Basal-C0-EXT1	PPP2R5E
4.92559889330849e-100	0.297607311060835	0.66	0.399	1.3076684225577e-98	Basal-C0-EXT1	DHRS3
6.04448033369082e-100	0.191641426429503	0.558	0.291	1.60333980906172e-98	Basal-C0-EXT1	C1orf21
7.30930385818362e-100	0.2525090223418	0.43	0.205	1.93718436385154e-98	Basal-C0-EXT1	SUCLG2
7.65660685027e-100	0.162113210882178	0.277	0.087	2.02749567038517e-98	Basal-C0-EXT1	XPO4
8.96847529895176e-100	0.287624917199002	0.706	0.439	2.37285483955699e-98	Basal-C0-EXT1	MRPS21
1.6766761620812e-99	0.197659253863294	0.252	0.074	4.43231918546073e-98	Basal-C0-EXT1	VPS54
2.05822559870574e-99	0.215650026091014	0.345	0.132	5.43631248926695e-98	Basal-C0-EXT1	PPP2R3A
2.23583333310106e-99	0.214665533923863	0.307	0.109	5.90039082846142e-98	Basal-C0-EXT1	PARD6G
2.39063464963141e-99	0.18843256549298	0.284	0.092	6.30354406084087e-98	Basal-C0-EXT1	AGTPBP1
2.67137743770253e-99	0.332187664884991	0.985	0.973	7.03780746385202e-98	Basal-C0-EXT1	RPS12
2.82621877840118e-99	0.247909013815703	0.402	0.181	7.43941462977275e-98	Basal-C0-EXT1	CUL4A
3.14088153400295e-99	0.367170667067506	0.791	0.525	8.26067841141592e-98	Basal-C0-EXT1	DBI
3.38387215533014e-99	0.210088533183447	0.386	0.161	8.89220755864617e-98	Basal-C0-EXT1	CNOT6L
4.68937624954849e-99	0.326898003745451	0.321	0.12	1.23123944884332e-97	Basal-C0-EXT1	CAMK1D
4.7167094958297e-99	0.291889871550736	0.32	0.118	1.23736743098896e-97	Basal-C0-EXT1	SLC25A33
4.75533805595118e-99	0.208580811517515	0.303	0.108	1.24644571615465e-97	Basal-C0-EXT1	PAXBP1
5.50491265139338e-99	0.193917786419349	0.701	0.395	1.44170079260752e-97	Basal-C0-EXT1	UBE2V1
5.58204201025934e-99	0.184946332364585	0.493	0.235	1.46066575643458e-97	Basal-C0-EXT1	PAM16
5.91334294383827e-99	0.263884797145862	0.401	0.181	1.54605224545145e-97	Basal-C0-EXT1	NOLC1
6.1820272982229e-99	0.164874354203843	0.453	0.206	1.61493735036713e-97	Basal-C0-EXT1	EPS15
7.97196685772172e-99	0.185193135196694	0.252	0.074	2.08077065868521e-97	Basal-C0-EXT1	LINC00491
8.61982323812915e-99	0.152308113405898	0.463	0.213	2.24797444077203e-97	Basal-C0-EXT1	CDK6
8.63083990103762e-99	0.183976483233735	0.272	0.086	2.24895443073127e-97	Basal-C0-EXT1	ADORA2B
9.79286271973446e-99	0.210574822234998	0.403	0.175	2.54960061162028e-97	Basal-C0-EXT1	PARP1
9.92619194025867e-99	0.258625209693914	0.355	0.141	2.5821433979269e-97	Basal-C0-EXT1	SLC22A23
1.07375600016695e-98	0.278186200284755	0.316	0.114	2.79086479842052e-97	Basal-C0-EXT1	ATAD2
1.11641144409643e-98	0.185691740739522	0.505	0.246	2.89930086848244e-97	Basal-C0-EXT1	RPP21
1.2023240798942e-98	0.240947987858477	0.276	0.087	3.11979938385948e-97	Basal-C0-EXT1	AC005920.2
1.28860864070368e-98	0.268173992566656	0.653	0.373	3.34089313023275e-97	Basal-C0-EXT1	EIF3F
1.37835782405332e-98	0.187715666685195	0.254	0.076	3.56760919839765e-97	Basal-C0-EXT1	MAP2K5
1.38590013055368e-98	0.223231592542498	0.315	0.116	3.58413671492606e-97	Basal-C0-EXT1	AVEN
1.4952854816945e-98	0.922139429383681	0.478	0.251	3.86379773093068e-97	Basal-C0-EXT1	WARS
1.62058135786674e-98	0.217507034504448	0.352	0.14	4.18407096911894e-97	Basal-C0-EXT1	CSTF3
1.76697404263401e-98	0.272948770819705	0.574	0.318	4.55823395411216e-97	Basal-C0-EXT1	ASPH
2.11715148895064e-98	0.211620748636235	0.288	0.097	5.45703722384932e-97	Basal-C0-EXT1	DLG5
2.11982797809852e-98	0.251411095917635	0.37	0.154	5.4593940496632e-97	Basal-C0-EXT1	JPX
2.37964571056265e-98	0.273302705540908	0.288	0.095	6.12343715985482e-97	Basal-C0-EXT1	RFX2
2.73089876677769e-98	0.22918846502733	0.602	0.319	7.02146934375987e-97	Basal-C0-EXT1	HRAS
4.76709549711874e-98	0.0882612167078338	0.712	0.403	1.22364666687434e-96	Basal-C0-EXT1	FNDC3B
5.25477934244174e-98	0.221030646411863	0.566	0.29	1.34771170188353e-96	Basal-C0-EXT1	MRPL12
5.41618848197176e-98	0.226445667510925	0.322	0.121	1.3879598970095e-96	Basal-C0-EXT1	PML
5.56383728347158e-98	0.3098755842533	0.733	0.454	1.42461823732658e-96	Basal-C0-EXT1	TP63
7.52805045838457e-98	0.153011212372823	0.332	0.121	1.9259625045555e-96	Basal-C0-EXT1	PCNX1
7.74040859049726e-98	0.278710879776028	0.279	0.088	1.9786579121352e-96	Basal-C0-EXT1	CNTN1
9.60667063543415e-98	0.220321107010229	0.31	0.111	2.45370049156654e-96	Basal-C0-EXT1	TBC1D8
1.09689903901724e-97	0.236838661053935	0.644	0.374	2.79935140253972e-96	Basal-C0-EXT1	ARID5B
1.16524085392718e-97	0.242451165563314	0.278	0.087	2.9713162252158e-96	Basal-C0-EXT1	SOX6
1.77347815622247e-97	0.269640169869201	0.327	0.122	4.51857732204644e-96	Basal-C0-EXT1	RRAS2
2.07447021395946e-97	0.433500302488486	0.661	0.412	5.28112047402564e-96	Basal-C0-EXT1	RPS4Y1
2.8353472818172e-97	0.215098119817712	0.282	0.096	7.20629446146516e-96	Basal-C0-EXT1	PARG
3.22481406641306e-97	0.248860188736088	0.896	0.625	8.18944175455815e-96	Basal-C0-EXT1	DSG3
3.2587086196204e-97	0.261079257931721	0.287	0.098	8.26873959484678e-96	Basal-C0-EXT1	FBXO33
3.26325970570704e-97	0.286121127428163	0.719	0.459	8.2735116368425e-96	Basal-C0-EXT1	UBXN4
3.79597516171115e-97	0.28760035962293	0.421	0.192	9.61626348815494e-96	Basal-C0-EXT1	PALMD
3.97320888673332e-97	0.248453875633793	0.541	0.284	1.00570226902591e-95	Basal-C0-EXT1	BOLA3
5.59552698721159e-97	0.380647260842094	0.402	0.179	1.41518871116563e-95	Basal-C0-EXT1	MAML3
6.03612890798316e-97	0.31658404377203	0.595	0.342	1.52413484781691e-95	Basal-C0-EXT1	UBE2G1
8.9381683368462e-97	0.355497920441002	0.561	0.314	2.25323296511122e-95	Basal-C0-EXT1	UBE2L6
9.68152286169822e-97	0.24714657597443	0.426	0.197	2.43864179919621e-95	Basal-C0-EXT1	ABCE1
1.1031579165002e-96	0.186762369216893	0.279	0.091	2.77644505028507e-95	Basal-C0-EXT1	E2F3
1.15741585227963e-96	0.340845946985336	0.78	0.534	2.91063781942593e-95	Basal-C0-EXT1	ATP5MF
1.25241422961301e-96	0.208296409740328	0.426	0.196	3.14698277874049e-95	Basal-C0-EXT1	MRPL1
1.36009718548655e-96	0.195686814465205	0.304	0.107	3.41479181529533e-95	Basal-C0-EXT1	PTPRS
1.41045490206119e-96	0.287406841097596	0.588	0.319	3.53835739074168e-95	Basal-C0-EXT1	ESYT2
1.61423210583766e-96	0.322571149301173	0.681	0.441	4.04628957144519e-95	Basal-C0-EXT1	MCL1
1.76936081669732e-96	0.196749511919701	0.366	0.149	4.43155511907167e-95	Basal-C0-EXT1	GOLIM4
1.89461144141613e-96	0.195347231242679	0.323	0.125	4.74142582212879e-95	Basal-C0-EXT1	STAT6
2.69483241850484e-96	0.127814167658016	0.395	0.165	6.73316919275137e-95	Basal-C0-EXT1	NAA25
3.21566402109511e-96	0.220587480855618	0.317	0.118	8.0280179453319e-95	Basal-C0-EXT1	RNF38
3.23728554785855e-96	0.316696287429605	0.657	0.404	8.07548960094634e-95	Basal-C0-EXT1	EIF5B
4.40252955733393e-96	0.291410110456502	0.695	0.432	1.0973384613461e-94	Basal-C0-EXT1	TIMM8B
4.5027098098102e-96	0.243307162828143	0.72	0.398	1.1214063933082e-94	Basal-C0-EXT1	KRTCAP2
4.63246455387594e-96	0.233973127557642	0.339	0.131	1.15279531572839e-94	Basal-C0-EXT1	AATF
5.75947200636352e-96	0.267181008037319	0.653	0.373	1.43210242135758e-94	Basal-C0-EXT1	CYC1
6.84698968563833e-96	0.264171045659324	0.469	0.241	1.70115023609019e-94	Basal-C0-EXT1	RDX
9.07953140273179e-96	0.273734639540058	0.358	0.15	2.25221810984337e-94	Basal-C0-EXT1	DTX3L
9.93348880434731e-96	0.25467082680623	0.415	0.185	2.46207480109031e-94	Basal-C0-EXT1	TET2
1.19384971420265e-95	-0.726585	0.756	0.799	2.95666281738022e-94	Basal-C0-EXT1	MYL12A
1.7407544193709e-95	0.192668940260103	0.415	0.188	4.30767199847838e-94	Basal-C0-EXT1	RBM27
3.55815577182214e-95	0.152768243539431	0.368	0.147	8.77555822264687e-94	Basal-C0-EXT1	RASA1
3.56041465556359e-95	0.119079617930966	0.719	0.424	8.77555822264687e-94	Basal-C0-EXT1	CLEC2B
4.47242567146158e-95	0.392438006637484	0.5	0.27	1.1014681411226e-93	Basal-C0-EXT1	GLUD1
5.10935764520793e-95	0.152811496558802	0.39	0.163	1.25633427431613e-93	Basal-C0-EXT1	MAP4K3
5.61655174998599e-95	0.263853450795031	0.461	0.216	1.37995246881892e-93	Basal-C0-EXT1	TUT7
6.02289556957119e-95	0.211374263661081	0.46	0.215	1.47861608982928e-93	Basal-C0-EXT1	PPIH
6.73958020320645e-95	0.228030748922907	0.302	0.109	1.65325157447143e-93	Basal-C0-EXT1	SPG7
6.85607157115782e-95	0.241770999631432	0.345	0.138	1.68049690994946e-93	Basal-C0-EXT1	PAM
7.48185013527437e-95	0.322873330013736	0.48	0.237	1.83243226000846e-93	Basal-C0-EXT1	TSC22D2
9.27982045362568e-95	0.222665639279464	0.376	0.162	2.27099049995443e-93	Basal-C0-EXT1	RNF111
1.5007284530416e-94	0.253881214623654	0.317	0.123	3.66973709014483e-93	Basal-C0-EXT1	INTS12
1.65858352149017e-94	0.277811712965071	0.538	0.295	4.05254216583663e-93	Basal-C0-EXT1	NCOR1
1.7633755427704e-94	0.216353542880062	0.357	0.149	4.30519314941786e-93	Basal-C0-EXT1	CDK12
2.10596128410774e-94	0.206321791730756	0.438	0.204	5.13755059088394e-93	Basal-C0-EXT1	CFAP298
2.25988904980036e-94	-0.638947	0.802	0.822	5.50872403941107e-93	Basal-C0-EXT1	ATP6V0E1
2.36614043105271e-94	0.242509647486581	0.703	0.422	5.76318890211281e-93	Basal-C0-EXT1	SELENOH
2.53159785997364e-94	0.136510759203936	0.48	0.226	6.16134838159491e-93	Basal-C0-EXT1	FRYL
2.54718510902702e-94	0.146373210643216	0.446	0.208	6.19441829261187e-93	Basal-C0-EXT1	TNRC6A
3.3278468390589e-94	0.261324503514223	0.739	0.447	8.08653731511551e-93	Basal-C0-EXT1	MZT2A
3.79430726947734e-94	0.140899009574092	0.997	0.693	9.21279214913377e-93	Basal-C0-EXT1	MALAT1
4.10809771969159e-94	0.31505940294865	0.274	0.092	9.96688203222277e-93	Basal-C0-EXT1	GAN
4.39742435157858e-94	0.299598592718784	0.501	0.263	1.06604852316594e-92	Basal-C0-EXT1	STT3B
4.93251456358235e-94	0.262552052074897	0.373	0.156	1.19296772996806e-92	Basal-C0-EXT1	MIR4435-2HG
5.70093855802013e-94	0.255638072486922	0.668	0.399	1.37666779738566e-92	Basal-C0-EXT1	TXNL4A
6.5626685948316e-94	0.186564812883422	0.313	0.116	1.582292594592e-92	Basal-C0-EXT1	NBAS
6.56783711075766e-94	0.165644675637854	0.436	0.199	1.58230738231333e-92	Basal-C0-EXT1	ANKIB1
6.84629199659148e-94	-0.726676	0.062	0.259	1.64811047893083e-92	Basal-C0-EXT1	SCEL
7.12874574275103e-94	0.231896352640196	0.36	0.153	1.7147732965987e-92	Basal-C0-EXT1	SYK
7.37514418839566e-94	0.20564498459046	0.456	0.217	1.77266654185317e-92	Basal-C0-EXT1	GGNBP2
8.81392988355208e-94	0.303258719992056	0.781	0.518	2.11520662782502e-92	Basal-C0-EXT1	NDUFA11
9.20475351042267e-94	0.260702673362356	0.315	0.119	2.2072884927238e-92	Basal-C0-EXT1	RCC1
1.07148583482245e-93	0.235300513074726	0.421	0.191	2.5654384957086e-92	Basal-C0-EXT1	SNHG15
1.11708857680473e-93	0.264170457043328	0.712	0.436	2.67049678137068e-92	Basal-C0-EXT1	NDUFS6
1.12331851373895e-93	0.321112097940448	0.822	0.568	2.68331952140787e-92	Basal-C0-EXT1	ATP5PF
1.28148985622628e-93	0.371811071481085	0.322	0.128	3.0564371613243e-92	Basal-C0-EXT1	SGMS2
1.3637991632116e-93	0.144638285667667	0.257	0.08	3.25024812881705e-92	Basal-C0-EXT1	EEF2K
1.49079522540298e-93	0.482119838908677	0.431	0.215	3.55017814553691e-92	Basal-C0-EXT1	STAT2
1.67469086235213e-93	0.349286851326021	0.554	0.312	3.98504395525298e-92	Basal-C0-EXT1	STAT1
1.95907945461153e-93	-1.05292	0.831	0.826	4.65818876920755e-92	Basal-C0-EXT1	PFN1
1.97779743914447e-93	0.234611560272033	0.311	0.112	4.69908897696118e-92	Basal-C0-EXT1	MEIS2
2.14524725496292e-93	0.280530719489924	0.311	0.119	5.09303068607366e-92	Basal-C0-EXT1	SLC9A9
2.28142964031427e-93	0.29983154474636	0.393	0.169	5.41219395989407e-92	Basal-C0-EXT1	SEMA3C
2.35237716763671e-93	0.226119465004741	0.328	0.13	5.5762317832992e-92	Basal-C0-EXT1	SLC25A26
2.54859210805073e-93	0.319392307757315	0.805	0.556	6.03673399783086e-92	Basal-C0-EXT1	COX8A
2.7044476336037e-93	0.197865680677066	0.272	0.092	6.40100814242245e-92	Basal-C0-EXT1	ATG10
2.97972652450489e-93	0.23864618536939	0.381	0.163	7.04716696047408e-92	Basal-C0-EXT1	C1R
3.51941167921703e-93	0.171911587184087	0.341	0.126	8.31719394702531e-92	Basal-C0-EXT1	DOCK4
4.22897410901619e-93	0.288412371772464	0.308	0.115	9.97883288998779e-92	Basal-C0-EXT1	C3orf52
5.23357537323759e-93	0.182838146479853	0.361	0.147	1.23399263480705e-91	Basal-C0-EXT1	HERC1
5.97089965827159e-93	0.184619811209632	0.295	0.103	1.40677120313742e-91	Basal-C0-EXT1	MBTD1
6.11745964115979e-93	0.261741190267073	0.717	0.444	1.44020618998794e-91	Basal-C0-EXT1	ENSA
6.37968393579947e-93	0.274931989456881	0.42	0.193	1.50080005845816e-91	Basal-C0-EXT1	EPB41L5
8.1712584677671e-93	0.367157853101906	0.639	0.381	1.92080371660364e-91	Basal-C0-EXT1	UGCG
8.47555636418456e-93	0.207493581305309	0.577	0.291	1.98931581269065e-91	Basal-C0-EXT1	SRM
1.032430651986e-92	0.210643524967154	0.451	0.216	2.42140548522561e-91	Basal-C0-EXT1	HLA-F
1.11120203625634e-92	0.2730944920542	0.695	0.417	2.6041801427605e-91	Basal-C0-EXT1	PGAM1
1.11287720412051e-92	0.228615433194827	0.313	0.118	2.60613465896157e-91	Basal-C0-EXT1	SULF2
1.18902423930746e-92	0.218626583663547	0.254	0.08	2.78235264216192e-91	Basal-C0-EXT1	NAV2
1.32619575241584e-92	0.223572786367417	0.563	0.303	3.10099598500736e-91	Basal-C0-EXT1	LSM2
1.34620454775947e-92	0.221647236611075	0.567	0.311	3.14540794107722e-91	Basal-C0-EXT1	UQCC2
1.40357253437757e-92	0.192969120182878	0.255	0.079	3.27697696006677e-91	Basal-C0-EXT1	INVS
1.91519642542174e-92	0.210331535551215	0.269	0.09	4.46811864852534e-91	Basal-C0-EXT1	BORCS5
2.04409717673022e-92	0.155808215581655	0.336	0.128	4.76525347851436e-91	Basal-C0-EXT1	TASP1
2.08737096274235e-92	-0.68458	0.064	0.26	4.8624757268935e-91	Basal-C0-EXT1	CYSRT1
2.11530831376014e-92	0.206732006970268	0.274	0.093	4.92385290585399e-91	Basal-C0-EXT1	LEMD3
2.17910396510972e-92	0.134792824137609	0.508	0.258	5.0685434719992e-91	Basal-C0-EXT1	KIF2A
2.36025710199453e-92	0.286388814895872	0.458	0.226	5.48578286076479e-91	Basal-C0-EXT1	STK17A
2.46551389780612e-92	-0.534739	0.97	0.972	5.72612830448495e-91	Basal-C0-EXT1	ACTB
2.88874857691202e-92	0.180156381297679	0.457	0.216	6.7040605550478e-91	Basal-C0-EXT1	CREBBP
3.25609866734453e-92	0.892110763154327	0.616	0.442	7.55093180476559e-91	Basal-C0-EXT1	CD74
3.38111953113353e-92	0.248288381916851	0.265	0.088	7.83499217005079e-91	Basal-C0-EXT1	DDX60
3.84677084921032e-92	0.224662606222897	0.774	0.456	8.90072101943496e-91	Basal-C0-EXT1	NDUFV2
4.70366139228859e-92	0.242679758636859	0.35	0.147	1.08752863623795e-90	Basal-C0-EXT1	ZNF721
5.16069537333813e-92	0.20470572915467	0.332	0.13	1.19230920251128e-90	Basal-C0-EXT1	NCOR2
5.43983516616815e-92	0.230772367098328	0.437	0.212	1.25586418120881e-90	Basal-C0-EXT1	UPF2
6.5380492199326e-92	0.220547206035178	0.676	0.407	1.50827878579264e-90	Basal-C0-EXT1	GNB1
7.34467473948828e-92	0.204185050963574	0.321	0.122	1.69184173069759e-90	Basal-C0-EXT1	TNRC18
7.39409678177741e-92	0.228311675624562	0.47	0.235	1.70196067231076e-90	Basal-C0-EXT1	PER2
7.51194614214304e-92	0.213418740843055	0.409	0.188	1.72780338066723e-90	Basal-C0-EXT1	POLE3
8.97143136033026e-92	0.213878251992434	0.412	0.196	2.06196503268362e-90	Basal-C0-EXT1	APPL1
1.06105349559546e-91	0.209717491272622	0.3	0.11	2.43688357305697e-90	Basal-C0-EXT1	ZNF654
1.14003035651513e-91	0.223726523299389	0.452	0.226	2.6163274448557e-90	Basal-C0-EXT1	GTF2E2
1.19361587985479e-91	0.335520032489636	0.689	0.423	2.73727662395716e-90	Basal-C0-EXT1	DLG1
1.23419438596e-91	0.243337549408575	0.654	0.379	2.82615007138305e-90	Basal-C0-EXT1	COMTD1
1.32578707779421e-91	0.222203579109132	0.261	0.083	3.03364366648598e-90	Basal-C0-EXT1	SKI
1.59437178927234e-91	0.27825314939219	0.721	0.464	3.6455222712351e-90	Basal-C0-EXT1	TRIM29
1.81147065153336e-91	0.284734778836708	0.562	0.323	4.13886310662291e-90	Basal-C0-EXT1	BTG3
1.9121867100667e-91	0.266940381448093	0.456	0.23	4.36576040171603e-90	Basal-C0-EXT1	POLR2A
2.04067208256932e-91	0.238060459202508	0.428	0.206	4.65567764817103e-90	Basal-C0-EXT1	SREK1
2.10239795469772e-91	0.36342033845032	0.635	0.399	4.79297229083478e-90	Basal-C0-EXT1	BAIAP2L1
2.27549708407558e-91	0.308487517400154	0.652	0.431	5.18378313667865e-90	Basal-C0-EXT1	NDUFB5
2.59827648372495e-91	0.221442398962113	0.489	0.238	5.91041130827946e-90	Basal-C0-EXT1	MIB2
3.04358591499861e-91	0.106275693294914	0.477	0.231	6.90815962040197e-90	Basal-C0-EXT1	PABPN1
4.11790014936554e-91	0.190871149751874	0.527	0.266	9.33973517039847e-90	Basal-C0-EXT1	ALYREF
4.28325247126848e-91	0.242012114807014	0.653	0.388	9.70766116055889e-90	Basal-C0-EXT1	RSL24D1
4.67537694508203e-91	0.281892503828425	0.433	0.207	1.05809005487605e-89	Basal-C0-EXT1	IGF2R
5.18794364338051e-91	0.154820325122653	0.415	0.188	1.17323262743952e-89	Basal-C0-EXT1	INO80
6.12757487738836e-91	0.292797105124174	0.332	0.138	1.38370644935311e-89	Basal-C0-EXT1	FAM241A
6.20745237522476e-91	0.146444621096635	0.339	0.133	1.40072315724118e-89	Basal-C0-EXT1	TRIM22
1.025621765419e-90	0.260823360701795	0.448	0.224	2.31265018458598e-89	Basal-C0-EXT1	CASP1
1.2925975121337e-90	0.220256716665548	0.268	0.093	2.91041105529987e-89	Basal-C0-EXT1	LINC01184
1.63299582763981e-90	0.217468177347282	0.259	0.084	3.67151500231759e-89	Basal-C0-EXT1	LAMC1
1.67584815988943e-90	0.163610024808243	0.338	0.133	3.76512891150794e-89	Basal-C0-EXT1	RICTOR
1.8624338673774e-90	0.164921639081546	0.447	0.209	4.18129899123816e-89	Basal-C0-EXT1	CDK13
1.91219470168776e-90	0.197674057149677	0.264	0.087	4.28990704183129e-89	Basal-C0-EXT1	EPC2
2.21234500253757e-90	0.204438519664718	0.299	0.11	4.95968689353248e-89	Basal-C0-EXT1	CDK8
2.82663617579081e-90	0.294608477331594	0.412	0.198	6.33223731007599e-89	Basal-C0-EXT1	MAF
3.02887254155238e-90	0.254147079956074	0.271	0.093	6.78038504930461e-89	Basal-C0-EXT1	GALNT14
4.08802769944982e-90	0.291876473883567	0.763	0.502	9.13159871552662e-89	Basal-C0-EXT1	RBM8A
4.29038148136936e-90	0.274278980188514	0.699	0.442	9.57670022015747e-89	Basal-C0-EXT1	MRPL52
4.50808153282182e-90	0.248445024096335	0.434	0.217	1.00553910763057e-88	Basal-C0-EXT1	TFDP1
5.02981100740548e-90	0.246304837844811	0.48	0.252	1.12110506929091e-88	Basal-C0-EXT1	TRMT10C
5.80490344786579e-90	0.189663484675404	0.289	0.103	1.29293687003435e-88	Basal-C0-EXT1	GALK2
6.63499631943605e-90	0.222616177438571	0.292	0.108	1.47676333310896e-88	Basal-C0-EXT1	TAF3
1.04447925694537e-89	0.259167273577506	0.757	0.496	2.32304783479407e-88	Basal-C0-EXT1	TPM3
1.11065211920493e-89	0.198495804901887	0.303	0.114	2.46845222074657e-88	Basal-C0-EXT1	TFCP2
1.33696243690088e-89	0.210066994345309	0.361	0.154	2.96930252473571e-88	Basal-C0-EXT1	TCTEX1D2
1.81174827274226e-89	0.230998349351041	0.49	0.26	4.02088717665477e-88	Basal-C0-EXT1	RAB4A
2.22214304932492e-89	0.224844323235153	0.351	0.15	4.92816291726446e-88	Basal-C0-EXT1	NUP54
2.44788962015693e-89	0.238311276901224	0.449	0.217	5.42492962887712e-88	Basal-C0-EXT1	TEAD1
2.50099515258069e-89	0.178040537345316	0.627	0.36	5.5386584572734e-88	Basal-C0-EXT1	CDV3
2.6555016059878e-89	0.206974081100857	0.315	0.123	5.876183121607e-88	Basal-C0-EXT1	NUP42
2.6571985518596e-89	0.282686500218743	0.289	0.107	5.876183121607e-88	Basal-C0-EXT1	HS6ST2
2.715054453345e-89	0.290631556649792	0.35	0.143	5.99984429911089e-88	Basal-C0-EXT1	CRIM1
3.04537311243564e-89	0.232799318321774	0.271	0.093	6.72499998356956e-88	Basal-C0-EXT1	RRP12
3.13697436362544e-89	0.303830690562076	0.529	0.3	6.92234613488913e-88	Basal-C0-EXT1	TMBIM4
3.22251205970668e-89	0.264724362107265	0.34	0.141	7.10604047215888e-88	Basal-C0-EXT1	USP12
3.72405205679021e-89	0.449943565079908	0.829	0.592	8.20615795330542e-88	Basal-C0-EXT1	FOS
3.95135816917799e-89	0.218576491569959	0.301	0.113	8.70085137153323e-88	Basal-C0-EXT1	RELCH
3.96302258046654e-89	0.219172167150247	0.376	0.17	8.72033846505783e-88	Basal-C0-EXT1	CUL5
4.01133881467818e-89	0.17907672022557	0.429	0.202	8.81772841855575e-88	Basal-C0-EXT1	KDM1A
4.01297433030908e-89	0.246745109645612	0.611	0.365	8.81772841855575e-88	Basal-C0-EXT1	ADI1
4.13140488003297e-89	0.275695537202663	0.536	0.308	9.07152274933957e-88	Basal-C0-EXT1	COMMD1
4.20587852693362e-89	0.179129508310106	0.29	0.104	9.22850768565563e-88	Basal-C0-EXT1	OTUD4
5.23515090692224e-89	0.173984353871353	0.455	0.215	1.14706821356623e-87	Basal-C0-EXT1	C1orf56
5.28890771433101e-89	0.20003011682708	0.356	0.154	1.15802783608059e-87	Basal-C0-EXT1	UBE2G2
5.76940995261987e-89	0.156108362666891	0.368	0.156	1.26234363807958e-87	Basal-C0-EXT1	RNGTT
5.84588026070993e-89	0.192925738283159	0.5	0.256	1.27817263399658e-87	Basal-C0-EXT1	VEZT
6.26596904062571e-89	0.180590345143541	0.254	0.082	1.36905678996238e-87	Basal-C0-EXT1	ARHGAP8
6.85458457530045e-89	0.202468712287229	0.526	0.278	1.49660845181084e-87	Basal-C0-EXT1	CCNY
7.57222406558035e-89	0.50963555611369	0.404	0.192	1.65213130985782e-87	Basal-C0-EXT1	DAPL1
8.28952127405303e-89	0.251849021267849	0.542	0.308	1.80736064822457e-87	Basal-C0-EXT1	PTPN2
8.8876766105449e-89	0.195183957268337	0.277	0.096	1.93641347923982e-87	Basal-C0-EXT1	PRKCE
1.43576585544367e-88	0.258134811180137	0.612	0.37	3.11941779336296e-87	Basal-C0-EXT1	NBDY
1.66338351496799e-88	0.279328880026354	0.425	0.211	3.60888992021976e-87	Basal-C0-EXT1	LINC00958
1.99785675357706e-88	0.251418619254167	0.38	0.165	4.3315323960339e-87	Basal-C0-EXT1	TENT5A
2.06185020359408e-88	0.199487503767136	0.303	0.11	4.46714986068194e-87	Basal-C0-EXT1	NAALADL2
2.58949434580705e-88	0.2242538131203	0.401	0.18	5.606409072103e-87	Basal-C0-EXT1	CASZ1
3.4619904817423e-88	0.221180090855358	0.304	0.115	7.48495388034473e-87	Basal-C0-EXT1	TNKS
3.47901645984755e-88	0.233327207815119	0.692	0.434	7.51651938347258e-87	Basal-C0-EXT1	CAMTA1
3.71494298978303e-88	-0.782086	0.236	0.446	8.02065252330716e-87	Basal-C0-EXT1	SULT2B1
3.9287104513311e-88	0.212231143977886	0.47	0.24	8.47627487487048e-87	Basal-C0-EXT1	FNTA
4.21319839155271e-88	0.216348287680483	0.486	0.253	9.08373782651957e-87	Basal-C0-EXT1	TATDN1
4.28191462795073e-88	0.246976459724864	0.71	0.43	9.2254714188574e-87	Basal-C0-EXT1	NDUFB8
4.32410822045971e-88	0.184180189793114	0.304	0.115	9.30990416165968e-87	Basal-C0-EXT1	RNF138
4.94401019963973e-88	0.206416534653737	0.678	0.418	1.06371752781415e-86	Basal-C0-EXT1	EIF4G3
5.94999461294892e-88	0.214801916870394	0.473	0.242	1.27926948715047e-86	Basal-C0-EXT1	ARL5A
6.50691799576299e-88	0.310996978180767	0.789	0.544	1.39803975967218e-86	Basal-C0-EXT1	ATP5PD
7.25414996412401e-88	0.287407734964624	0.916	0.628	1.55642710656849e-86	Basal-C0-EXT1	YWHAZ
7.3621190084153e-88	0.270471328321848	0.7	0.448	1.57849945410881e-86	Basal-C0-EXT1	NDUFA12
8.23831178541135e-88	0.27254240302359	0.742	0.479	1.76514091103468e-86	Basal-C0-EXT1	RAB1A
9.50890616668191e-88	0.209571240524214	0.366	0.16	2.035970496587e-86	Basal-C0-EXT1	ACYP2
9.51614166280509e-88	0.270126288407277	0.373	0.171	2.03611257594632e-86	Basal-C0-EXT1	KIF21A
1.14154198496072e-87	0.522391139368997	0.61	0.388	2.44080426349572e-86	Basal-C0-EXT1	ITPKC
1.15948208181281e-87	0.162315513474459	0.465	0.228	2.4774533695672e-86	Basal-C0-EXT1	TBC1D22A
1.1614119861815e-87	0.175204557079553	0.252	0.082	2.47986672335461e-86	Basal-C0-EXT1	GLMN
1.19870422771876e-87	0.186579716128305	0.535	0.272	2.55773101812551e-86	Basal-C0-EXT1	FKBP5
1.26915358163097e-87	0.320026692208582	0.835	0.582	2.70618831838202e-86	Basal-C0-EXT1	COX6C
1.28831931904182e-87	0.167670790273716	0.292	0.109	2.74327897886966e-86	Basal-C0-EXT1	NFATC2IP
1.60971072250204e-87	-1.13408	0.316	0.496	3.42527868163175e-86	Basal-C0-EXT1	KLK10
1.81417968671528e-87	0.259189739325545	0.598	0.355	3.85771551501804e-86	Basal-C0-EXT1	XRCC6
2.43668139297983e-87	0.193456378706887	0.483	0.245	5.1778643976201e-86	Basal-C0-EXT1	CDC26
2.44750365824022e-87	-0.879486	0.699	0.751	5.19729666481142e-86	Basal-C0-EXT1	HSPA5
2.76788746795658e-87	0.208279446588054	0.485	0.255	5.86958860590216e-86	Basal-C0-EXT1	RPL7L1
3.25252047933691e-87	0.23915157016052	0.525	0.288	6.89258478049359e-86	Basal-C0-EXT1	HNRNPA0
3.90747018585779e-87	0.243285203870201	0.641	0.381	8.27486269981176e-86	Basal-C0-EXT1	TUFM
5.0873129055998e-87	0.236338467396784	0.624	0.373	1.07513730178235e-85	Basal-C0-EXT1	CNPY2
5.52297143568758e-87	0.211092862044766	0.269	0.094	1.16641241322749e-85	Basal-C0-EXT1	PEX14
5.6343946800039e-87	0.194862905003728	0.331	0.138	1.1891336238139e-85	Basal-C0-EXT1	TRIM26
5.93138134281192e-87	0.19126009595016	0.295	0.111	1.25096022302926e-85	Basal-C0-EXT1	ITGA3
6.39594461299411e-87	0.224346910999529	0.576	0.321	1.34802146938628e-85	Basal-C0-EXT1	MRPS18C
8.72097767718903e-87	0.18145289967709	0.263	0.089	1.83430638421365e-85	Basal-C0-EXT1	HMBOX1
9.71804270984062e-87	0.244282613909288	0.432	0.218	2.042635001603e-85	Basal-C0-EXT1	SUCLA2
1.01138770890475e-86	0.220543266427074	0.445	0.226	2.12439416930759e-85	Basal-C0-EXT1	RBBP4
1.07477644297702e-86	0.248071606136402	0.456	0.232	2.25601109460122e-85	Basal-C0-EXT1	BRWD1
1.22241601351502e-86	0.208622	0.487	0.255	2.56417690797036e-85	Basal-C0-EXT1	SYTL1
1.29215523192008e-86	0.0770499637564975	0.464	0.222	2.70679874207896e-85	Basal-C0-EXT1	MKLN1
1.31312414998914e-86	0.288954478097156	0.572	0.337	2.74886570371376e-85	Basal-C0-EXT1	YME1L1
1.38288681744547e-86	0.223271334179281	0.522	0.282	2.89099860850848e-85	Basal-C0-EXT1	RAD23A
1.69936706025456e-86	0.348543442968266	0.468	0.255	3.55022186519263e-85	Basal-C0-EXT1	TACC2
1.74689097669992e-86	0.212034395460422	0.357	0.154	3.64704691644992e-85	Basal-C0-EXT1	GALNT2
1.80976441817205e-86	0.267713777954749	0.406	0.184	3.77576573763006e-85	Basal-C0-EXT1	PITPNC1
2.05296300483606e-86	0.208962891780129	0.502	0.269	4.28027589608552e-85	Basal-C0-EXT1	IRF2BP2
2.43895051674309e-86	0.270944584846068	0.668	0.425	5.08161162809242e-85	Basal-C0-EXT1	PSMB4
2.56383734531471e-86	0.220434053152014	0.378	0.172	5.33822638659545e-85	Basal-C0-EXT1	PAK1
2.7088883110929e-86	0.203797051065399	0.31	0.122	5.63266964122686e-85	Basal-C0-EXT1	KIAA1109
2.94064391616646e-86	0.214968205192009	0.349	0.15	6.10636929025934e-85	Basal-C0-EXT1	SP3
3.17102414570527e-86	0.285460614594357	0.665	0.394	6.58035298608444e-85	Basal-C0-EXT1	TUBB
3.19360853243159e-86	0.244548403682344	0.52	0.286	6.62278310252982e-85	Basal-C0-EXT1	BRD7
3.19643957898187e-86	0.208484607517619	0.467	0.238	6.62422013618839e-85	Basal-C0-EXT1	FAAP20
3.20899744364907e-86	0.179262247119477	0.371	0.162	6.64579938496895e-85	Basal-C0-EXT1	GPATCH4
3.62198443091244e-86	0.23269156438738	0.331	0.133	7.49608026977483e-85	Basal-C0-EXT1	GALNT18
3.66994013751529e-86	0.239716918724516	0.664	0.415	7.59025936852461e-85	Basal-C0-EXT1	TCEA1
3.83712040604979e-86	0.226364894274293	0.523	0.29	7.93073144898163e-85	Basal-C0-EXT1	EIF2A
3.84545607756638e-86	0.352762489577258	0.454	0.246	7.94266134634411e-85	Basal-C0-EXT1	FOSL1
4.34130628753912e-86	0.359957313090074	0.594	0.359	8.96084952701779e-85	Basal-C0-EXT1	VCL
4.57782516780659e-86	0.209280782795976	0.258	0.087	9.44275494999891e-85	Basal-C0-EXT1	FOCAD
4.98273951029754e-86	0.240787999473624	0.298	0.112	1.02711400870285e-84	Basal-C0-EXT1	DIPK2A
6.6408320929598e-86	0.264066897663684	0.645	0.383	1.36708478341582e-84	Basal-C0-EXT1	IQGAP1
7.39288288524912e-86	-1.81315	0.313	0.487	1.52089175000523e-84	Basal-C0-EXT1	SPRR2D
7.78126403739117e-86	0.134670769678574	0.459	0.224	1.59972874854979e-84	Basal-C0-EXT1	ATP2C1
1.20289935971765e-85	0.202967163062679	0.394	0.186	2.46809456707101e-84	Basal-C0-EXT1	AASDHPPT
1.24798181201739e-85	0.195082694542027	0.308	0.122	2.5588995698162e-84	Basal-C0-EXT1	XPO6
1.67098161485608e-85	0.516246431241668	0.34	0.147	3.42396510525603e-84	Basal-C0-EXT1	AC105460.1
1.78602032325782e-85	0.271139766865654	0.432	0.22	3.65726911137963e-84	Basal-C0-EXT1	DYNC1H1
2.17965584525506e-85	0.225996592012928	0.583	0.339	4.45743217146483e-84	Basal-C0-EXT1	MPC2
2.60419032906465e-85	0.278121875119359	0.339	0.147	5.32209925956998e-84	Basal-C0-EXT1	STON2
2.61388771921603e-85	0.367002457841106	0.836	0.573	5.3348794016305e-84	Basal-C0-EXT1	H2AFZ
2.67203650641131e-85	0.137867940251481	0.402	0.174	5.44996939049607e-84	Basal-C0-EXT1	CBLB
2.78740328416679e-85	0.300113806631292	0.81	0.548	5.68153477302997e-84	Basal-C0-EXT1	COX5A
2.82850888860407e-85	0.254722343880223	0.659	0.422	5.76152941398628e-84	Basal-C0-EXT1	THOC7
2.94910333607114e-85	0.22052857883866	0.328	0.138	6.00322730342681e-84	Basal-C0-EXT1	CSNK1G3
3.48741858124195e-85	0.256396178661929	0.525	0.298	7.09436654524215e-84	Basal-C0-EXT1	HDAC2
3.66295208603308e-85	0.250467673912279	0.562	0.32	7.44656046781345e-84	Basal-C0-EXT1	POLR2H
4.05316448481625e-85	0.229298863848332	0.52	0.286	8.23443554548047e-84	Basal-C0-EXT1	DCUN1D5
4.40544674703143e-85	0.205232394932351	0.378	0.168	8.9442694047528e-84	Basal-C0-EXT1	PPP4R3B
4.63144995205983e-85	0.182152709446299	0.303	0.116	9.39696021052506e-84	Basal-C0-EXT1	SLC25A16
5.04448708870285e-85	0.216659570480869	0.533	0.292	1.02282918182063e-83	Basal-C0-EXT1	COA4
5.09740354151968e-85	0.269144853397159	0.829	0.551	1.03288264567274e-83	Basal-C0-EXT1	JPT1
5.50965990472888e-85	0.281656521384226	0.773	0.522	1.11568812528307e-83	Basal-C0-EXT1	YWHAB
5.54162198577398e-85	0.210561308207937	0.537	0.292	1.12142738316949e-83	Basal-C0-EXT1	ZMYM2
6.08985820536731e-85	0.12523489191857	0.538	0.291	1.23156649424732e-83	Basal-C0-EXT1	MTAP
7.09916689285067e-85	0.243877539093697	0.552	0.324	1.43474487067384e-83	Basal-C0-EXT1	PSMD1
7.60176940415273e-85	0.14761062429373	0.648	0.371	1.5353195546249e-83	Basal-C0-EXT1	FSCN1
8.36428406318111e-85	0.0952345984818353	0.387	0.166	1.68822311951451e-83	Basal-C0-EXT1	FAM13B
8.47653482830471e-85	0.167918905843949	0.28	0.1	1.70976563834985e-83	Basal-C0-EXT1	ZFP64
1.05433373183389e-84	0.176119266281616	0.353	0.151	2.12388606499854e-83	Basal-C0-EXT1	FAM126B
1.10838735816436e-84	0.195409785635744	0.315	0.124	2.23132275052946e-83	Basal-C0-EXT1	TP53
1.2278674685941e-84	0.266567020671473	0.762	0.51	2.46704214733997e-83	Basal-C0-EXT1	RAP1B
1.63598606660112e-84	0.270526418039876	0.366	0.164	3.28490734383901e-83	Basal-C0-EXT1	CCNYL1
2.31499708099834e-84	0.123223036834585	0.3	0.11	4.64228087789582e-83	Basal-C0-EXT1	PUS7
2.35240062766734e-84	0.23405866074107	0.496	0.26	4.71423520351807e-83	Basal-C0-EXT1	IMPDH2
2.6966901223561e-84	0.189383938110959	0.537	0.298	5.40070157536113e-83	Basal-C0-EXT1	VRK2
3.27103368706012e-84	0.194135383671339	0.323	0.131	6.54671613000623e-83	Basal-C0-EXT1	TRAPPC10
3.44246150352355e-84	0.224828656380469	0.438	0.224	6.88536748238648e-83	Basal-C0-EXT1	USP7
3.91749498348388e-84	0.17431460814584	0.288	0.106	7.82539197796889e-83	Basal-C0-EXT1	HECTD4
3.94328278948701e-84	0.275114385127268	0.261	0.091	7.87182908401331e-83	Basal-C0-EXT1	ZC3H12C
5.58366034890622e-84	0.212608171166297	0.52	0.287	1.11392765569744e-82	Basal-C0-EXT1	NDUFA9
6.13226287013142e-84	0.167338102726483	0.327	0.136	1.22101393471987e-82	Basal-C0-EXT1	CRTAP
6.48261042738461e-84	0.213811896916866	0.287	0.108	1.28994371394496e-82	Basal-C0-EXT1	FAM222B
6.68044321237709e-84	0.179495632367771	0.327	0.138	1.32845630042277e-82	Basal-C0-EXT1	TAP2
7.21420562746253e-84	0.215975933513395	0.338	0.142	1.43367876042363e-82	Basal-C0-EXT1	PPM1B
8.05413491903336e-84	0.198145300369805	0.696	0.441	1.59957184654802e-82	Basal-C0-EXT1	GSPT1
8.77157884867525e-84	0.171293691581274	0.43	0.209	1.7398275024946e-82	Basal-C0-EXT1	SMARCE1
1.06988427807512e-83	0.271737821648966	0.66	0.417	2.12073926444808e-82	Basal-C0-EXT1	COA3
1.17350790734455e-83	0.187095804830036	0.384	0.178	2.32465613717065e-82	Basal-C0-EXT1	UBE2Z
1.25887203003833e-83	0.204979377085482	0.343	0.15	2.49216442393915e-82	Basal-C0-EXT1	ATXN7L3B
1.8597571516841e-83	0.161449018571181	0.347	0.149	3.67937395105216e-82	Basal-C0-EXT1	FAT2
1.98807093074325e-83	0.279003015144415	0.394	0.189	3.93072198955248e-82	Basal-C0-EXT1	WEE1
2.29491516566267e-83	0.12303704130987	0.384	0.166	4.52873004220133e-82	Basal-C0-EXT1	OGA
2.71986388666362e-83	0.145742231224895	0.254	0.084	5.3536736300262e-82	Basal-C0-EXT1	PPP1R12B
3.06151413008065e-83	-1.81359	0.43	0.553	6.01470074687118e-82	Basal-C0-EXT1	SPRR2A
3.18962277175115e-83	0.226040766565126	0.618	0.355	6.2584479236475e-82	Basal-C0-EXT1	SIVA1
3.49736039085504e-83	0.34782944664367	0.49	0.251	6.85792529300447e-82	Basal-C0-EXT1	PTTG1
3.7665840691296e-83	0.210521104396391	0.356	0.161	7.38117062806914e-82	Basal-C0-EXT1	CWC27
4.02665330676576e-83	0.221434874334719	0.277	0.101	7.88084477259739e-82	Basal-C0-EXT1	SIN3A
4.42586586978762e-83	0.159070675052857	0.719	0.458	8.65124141184606e-82	Basal-C0-EXT1	SQSTM1
5.86703156535713e-83	0.329718024273099	0.467	0.246	1.14538356621232e-81	Basal-C0-EXT1	USP53
6.23785291074085e-83	-1.49129	0.491	0.61	1.21700981662829e-81	Basal-C0-EXT1	SLPI
7.26969073270241e-83	0.175184391212551	0.641	0.387	1.41742956753043e-81	Basal-C0-EXT1	SRPK1
8.55409631925571e-83	0.317278165982848	0.796	0.554	1.66681139725271e-81	Basal-C0-EXT1	UQCRQ
9.21193887495429e-83	0.164759357118517	0.304	0.12	1.79386731756024e-81	Basal-C0-EXT1	ZC3H8
1.03384869891546e-82	0.176500201612084	0.332	0.139	2.01197866770093e-81	Basal-C0-EXT1	RNASEH2B
1.06128415196293e-82	0.192944409805652	0.293	0.111	2.06156600437263e-81	Basal-C0-EXT1	PLPP1
1.06132521366417e-82	0.341257528153931	0.744	0.504	2.06156600437263e-81	Basal-C0-EXT1	ELF1
1.1584630185496e-82	0.409495410165639	0.506	0.292	2.24884092986865e-81	Basal-C0-EXT1	BTG2
1.25429320159642e-82	0.334916343965897	0.55	0.318	2.43334451921479e-81	Basal-C0-EXT1	ITGA2
1.40678704287972e-82	0.20265205071338	0.486	0.245	2.72747660591361e-81	Basal-C0-EXT1	NUDT8
1.53477653676024e-82	0.215448609830675	0.585	0.336	2.97004663722085e-81	Basal-C0-EXT1	MRPS16
1.57118061596321e-82	0.418582253665644	0.79	0.6	3.03859661946144e-81	Basal-C0-EXT1	PSME2
1.75147043764298e-82	0.227077674988012	0.508	0.267	3.38515640044009e-81	Basal-C0-EXT1	MED13
2.53687106433435e-82	0.244306713710713	0.684	0.416	4.89703048692877e-81	Basal-C0-EXT1	GSTO1
2.65799914992203e-82	0.216749239606476	0.444	0.231	5.1244635757862e-81	Basal-C0-EXT1	RPF2
3.07556155874251e-82	0.233419292181403	0.361	0.166	5.92581145602987e-81	Basal-C0-EXT1	INPP1
3.48387291696452e-82	0.241243667297562	0.494	0.266	6.70834995111218e-81	Basal-C0-EXT1	PLEKHA7
3.50907606714695e-82	0.173133148642761	0.276	0.102	6.75268290138801e-81	Basal-C0-EXT1	TRAF3IP1
4.16183803468473e-82	0.183868953468228	0.347	0.151	7.99392845570999e-81	Basal-C0-EXT1	CTBP1
4.46811513789524e-82	0.230408845333215	0.502	0.275	8.57689858750126e-81	Basal-C0-EXT1	DNAJC1
4.50781535305085e-82	0.229200562439144	0.457	0.243	8.64774831382176e-81	Basal-C0-EXT1	PAFAH1B2
4.56560880692123e-82	0.181931583250215	0.315	0.129	8.75319876584367e-81	Basal-C0-EXT1	QRICH1
4.64494667115432e-82	0.159780073119715	0.504	0.266	8.89429776055025e-81	Basal-C0-EXT1	EIF3L
5.08064539464671e-82	0.292104227271767	0.589	0.349	9.72257909925536e-81	Basal-C0-EXT1	IGF2BP2
5.59127749275159e-82	0.258232701394141	0.415	0.211	1.06931456345944e-80	Basal-C0-EXT1	STX8
6.01592044524136e-82	0.166916360598169	0.704	0.434	1.14981645425335e-80	Basal-C0-EXT1	KMT2C
7.2591011023319e-82	0.142887838022385	0.257	0.088	1.38656886777094e-80	Basal-C0-EXT1	FAM168A
7.4926891364917e-82	0.223365182916957	0.83	0.547	1.43030495888346e-80	Basal-C0-EXT1	CAST
1.28038259112614e-81	0.231722437127359	0.406	0.197	2.438156941504e-80	Basal-C0-EXT1	PCGF5
1.32760263398445e-81	0.120552371980261	0.316	0.126	2.52652240823749e-80	Basal-C0-EXT1	GPSM2
1.47767373213973e-81	0.238611487350587	0.52	0.284	2.80793162712413e-80	Basal-C0-EXT1	RNF19A
1.47819265503823e-81	0.196723325439971	0.735	0.489	2.80793162712413e-80	Basal-C0-EXT1	TMEM165
1.71624013226867e-81	0.227096855630251	0.46	0.247	3.25812204521739e-80	Basal-C0-EXT1	VPS36
1.93303088688946e-81	0.251236556473353	0.372	0.168	3.66743190064967e-80	Basal-C0-EXT1	SLC7A5
2.04733997207278e-81	0.356921999073849	0.632	0.402	3.88192698988732e-80	Basal-C0-EXT1	LY6E
2.07344294629367e-81	0.348637275751363	0.494	0.268	3.92901586312357e-80	Basal-C0-EXT1	NRARP
2.36974659795948e-81	0.219211755598762	0.46	0.24	4.48774383239491e-80	Basal-C0-EXT1	ANP32E
2.5518850434074e-81	0.237006496872777	0.614	0.367	4.82971914568406e-80	Basal-C0-EXT1	NAA38
2.64061728874944e-81	0.246501116780081	0.417	0.211	4.99460347008762e-80	Basal-C0-EXT1	MAN1A2
2.82805085957046e-81	0.248531516424944	0.338	0.14	5.3458616065413e-80	Basal-C0-EXT1	INPP4B
3.56150819496888e-81	0.206401320826932	0.555	0.307	6.72821017661742e-80	Basal-C0-EXT1	DIAPH1
3.62952698835805e-81	0.212792478530112	0.371	0.171	6.85252925979945e-80	Basal-C0-EXT1	SAE1
3.85589696822132e-81	0.333519168753494	0.454	0.247	7.27548111263294e-80	Basal-C0-EXT1	AZIN1
3.8650122062417e-81	0.319774978037593	0.408	0.194	7.28824152001098e-80	Basal-C0-EXT1	PCLAF
3.87664138853455e-81	0.074091494714157	0.318	0.125	7.30572405715192e-80	Basal-C0-EXT1	ORC2
4.42369091557498e-81	0.33162815658133	0.267	0.098	8.33159829461057e-80	Basal-C0-EXT1	GBP5
5.01771104136595e-81	0.228025635275125	0.589	0.353	9.44463690665856e-80	Basal-C0-EXT1	HSPA4
7.28270094267801e-81	0.178245591332374	0.341	0.149	1.36996138801488e-79	Basal-C0-EXT1	MTG1
8.48456147023431e-81	0.200834559054888	0.324	0.132	1.59507696280825e-79	Basal-C0-EXT1	USP36
9.01179108595708e-81	0.172233128046314	0.303	0.123	1.69214128136438e-79	Basal-C0-EXT1	LRRC58
9.46490302824873e-81	0.194117887136177	0.292	0.112	1.77614552163054e-79	Basal-C0-EXT1	VAV3
9.47577040232182e-81	0.293204490176378	0.323	0.132	1.77710846613036e-79	Basal-C0-EXT1	ADAMTSL4-AS1
9.64664251630346e-81	0.226313686018581	0.374	0.168	1.80805976067824e-79	Basal-C0-EXT1	NIBAN1
1.51473247208482e-80	0.196074095036947	0.407	0.197	2.83561579759104e-79	Basal-C0-EXT1	NOB1
1.86161282779433e-80	0.145775098303343	0.424	0.206	3.48287974823212e-79	Basal-C0-EXT1	RABGAP1
2.39698994975032e-80	0.168149691681293	0.348	0.152	4.48180703821149e-79	Basal-C0-EXT1	CCDC58
3.1265804084492e-80	0.288741143610356	0.79	0.551	5.83892189358488e-79	Basal-C0-EXT1	NDUFB11
3.14858397659657e-80	0.195607687186071	0.281	0.108	5.87647161222378e-79	Basal-C0-EXT1	RPRD1A
3.1585074009942e-80	-0.3703	0.967	0.982	5.89144348570754e-79	Basal-C0-EXT1	TMSB10
3.74794728659596e-80	0.210664515532715	0.458	0.248	6.98669692137883e-79	Basal-C0-EXT1	TMX1
3.76873617523315e-80	0.302045913726966	0.83	0.566	7.02122574750892e-79	Basal-C0-EXT1	NDUFA4
3.96697727530219e-80	0.181839195060185	0.415	0.205	7.38611117448391e-79	Basal-C0-EXT1	ARMC10
4.44866438495003e-80	0.189783863023938	0.339	0.149	8.27798918765897e-79	Basal-C0-EXT1	SP1
4.69841689089204e-80	0.12536147240732	0.56	0.323	8.73747611726393e-79	Basal-C0-EXT1	FAM120A
4.88740861912799e-80	0.233962587796522	0.353	0.163	9.08348493328275e-79	Basal-C0-EXT1	BTRC
5.69686532220491e-80	0.168130169117376	0.564	0.326	1.05815516434384e-78	Basal-C0-EXT1	C6orf62
6.29187610695473e-80	0.161053659017759	0.365	0.162	1.16797426929701e-78	Basal-C0-EXT1	TTC19
7.25160208545485e-80	0.0550154343810672	0.757	0.504	1.3453241665363e-78	Basal-C0-EXT1	SYNCRIP
8.61256268624057e-80	0.119818432249949	0.428	0.203	1.59685468070081e-78	Basal-C0-EXT1	RBPJ
9.57610640433608e-80	0.17000345637338	0.41	0.198	1.77338271738877e-78	Basal-C0-EXT1	TAOK1
1.14691649914947e-79	0.301238138973855	0.495	0.269	2.12268619932192e-78	Basal-C0-EXT1	LDLR
1.27677188697993e-79	0.23915547763827	0.374	0.18	2.36160875238282e-78	Basal-C0-EXT1	SLC39A6
1.30838568944987e-79	0.196589029318108	0.416	0.205	2.41719770009158e-78	Basal-C0-EXT1	DCAF13
1.33963113776098e-79	0.153826921671242	0.342	0.149	2.4734476704476e-78	Basal-C0-EXT1	CAMSAP2
1.3447106408733e-79	0.146558106594309	0.264	0.095	2.48080061240502e-78	Basal-C0-EXT1	ASB3
1.34521497283598e-79	0.131122492695867	0.402	0.187	2.48080061240502e-78	Basal-C0-EXT1	KPNA1
1.35667644255965e-79	0.205809605163149	0.502	0.282	2.5004491102548e-78	Basal-C0-EXT1	NONO
1.42511662563823e-79	0.200861098176376	0.489	0.263	2.62502754432364e-78	Basal-C0-EXT1	NSD3
1.49170385649129e-79	0.172457193797504	0.363	0.165	2.74604687354801e-78	Basal-C0-EXT1	RBM33
1.82610778464894e-79	0.140839716708067	0.272	0.099	3.35964794441766e-78	Basal-C0-EXT1	AC026202.2
2.01140429568029e-79	0.255818073874471	0.742	0.492	3.69616416896599e-78	Basal-C0-EXT1	UBE2L3
2.38180397421657e-79	0.214975801172189	0.294	0.12	4.37421758916288e-78	Basal-C0-EXT1	IGSF3
2.54158302474133e-79	0.213181048199996	0.52	0.299	4.66212701435973e-78	Basal-C0-EXT1	PPP4R2
2.69380292893402e-79	0.236205587631995	0.603	0.373	4.93842617421502e-78	Basal-C0-EXT1	SDHD
3.31843426436931e-79	-0.761859	0.523	0.632	6.0799367462265e-78	Basal-C0-EXT1	CD99
3.35409404286893e-79	-1.03892	0.85	0.866	6.14163957660551e-78	Basal-C0-EXT1	PSMA7
3.50593240450573e-79	0.216304424227549	0.499	0.269	6.41587700864717e-78	Basal-C0-EXT1	KIF1B
4.75091801266181e-79	0.240195850560449	0.722	0.481	8.6890756710914e-78	Basal-C0-EXT1	B4GALT1
4.77906963576527e-79	0.26712168825443	0.605	0.36	8.73540622155042e-78	Basal-C0-EXT1	GOLGB1
5.05119358372888e-79	0.184370374107481	0.479	0.259	9.22736318461605e-78	Basal-C0-EXT1	LSM14A
5.49661360452728e-79	-0.826567	0.956	0.951	1.00351256744528e-77	Basal-C0-EXT1	PERP
6.04786989348209e-79	0.198294616472685	0.396	0.192	1.10350474110637e-77	Basal-C0-EXT1	DYNC1LI1
6.15992877460143e-79	0.191152913569868	0.372	0.171	1.12328966035728e-77	Basal-C0-EXT1	HADH
6.16661595345273e-79	0.296504206175513	0.775	0.547	1.12384762041102e-77	Basal-C0-EXT1	ATP5MD
7.21652016628074e-79	-1.06064	0.269	0.463	1.31287274099653e-77	Basal-C0-EXT1	CRYAB
8.47071260916371e-79	0.20439543112423	0.48	0.258	1.54013860362154e-77	Basal-C0-EXT1	GPBP1L1
8.58667619004281e-79	0.230168573231906	0.533	0.307	1.56030734146573e-77	Basal-C0-EXT1	BRD2
8.75084201440316e-79	0.224680306432115	0.535	0.297	1.58920625609753e-77	Basal-C0-EXT1	NDUFAF8
1.11139823126183e-78	0.157344776661753	0.476	0.247	2.01600351293641e-77	Basal-C0-EXT1	HIPK3
1.11476013320512e-78	0.202443682919946	0.355	0.163	2.02091857501234e-77	Basal-C0-EXT1	PPME1
1.19073353546704e-78	0.181655746688459	0.335	0.147	2.157386338938e-77	Basal-C0-EXT1	UBXN7
1.36193651596957e-78	0.17958191213715	0.697	0.415	2.46613191921503e-77	Basal-C0-EXT1	CLCA2
1.40180567167442e-78	0.165745462128462	0.361	0.164	2.53684248363416e-77	Basal-C0-EXT1	PSMG4
1.73768847121092e-78	0.209813744781515	0.388	0.188	3.14285255195895e-77	Basal-C0-EXT1	SRSF1
1.81636064939761e-78	0.162110228891208	0.775	0.452	3.28322553323435e-77	Basal-C0-EXT1	RNASEK
2.25487082267149e-78	0.2217972546147	0.41	0.205	4.07349316781388e-77	Basal-C0-EXT1	CDC42BPB
2.42959490539681e-78	0.172900979493345	0.396	0.187	4.38657979947576e-77	Basal-C0-EXT1	MAN2A1
2.62080161876353e-78	0.0948775468325755	0.415	0.199	4.72629078885516e-77	Basal-C0-EXT1	ENOSF1
3.01266520813388e-78	0.165590564166066	0.295	0.118	5.42980764854008e-77	Basal-C0-EXT1	NOC3L
3.8182980287245e-78	0.195005018941283	0.256	0.093	6.87382391202455e-77	Basal-C0-EXT1	SCAF4
3.91968430364869e-78	0.312081937914111	0.616	0.395	7.05224501136142e-77	Basal-C0-EXT1	ATOX1
3.98217416544601e-78	0.152155919785239	0.585	0.339	7.16051770132607e-77	Basal-C0-EXT1	ZNF644
4.17297852657838e-78	0.155802834049702	0.3	0.12	7.49925874190552e-77	Basal-C0-EXT1	RO60
4.34630452454262e-78	0.0496106078599921	0.705	0.443	7.80169216566509e-77	Basal-C0-EXT1	ARGLU1
4.50399027456414e-78	0.22560700455252	0.71	0.451	8.08005944913411e-77	Basal-C0-EXT1	PFDN2
5.40935044451789e-78	0.167902941036125	0.285	0.11	9.69863978426234e-77	Basal-C0-EXT1	IKBIP
5.87547442116734e-78	0.18689623999416	0.293	0.118	1.05282792664318e-76	Basal-C0-EXT1	NUDT4
6.13113709940688e-78	0.0839415965454968	0.529	0.295	1.09800514227644e-76	Basal-C0-EXT1	PPHLN1
6.58963230635336e-78	0.154188426250913	0.688	0.381	1.17943378460681e-76	Basal-C0-EXT1	PRELID1
7.1973043724101e-78	0.164456593456064	0.651	0.394	1.28671023696486e-76	Basal-C0-EXT1	ARID4B
7.26240174544625e-78	0.190267615197573	0.493	0.265	1.29759937068867e-76	Basal-C0-EXT1	CCDC91
8.31440617302515e-78	0.19341797119232	0.406	0.203	1.48385329523425e-76	Basal-C0-EXT1	CEP350
9.18288628744418e-78	0.208744850521092	0.389	0.191	1.6379054862268e-76	Basal-C0-EXT1	SAMD8
9.95958045632384e-78	0.133788439370269	0.577	0.329	1.77439747957346e-76	Basal-C0-EXT1	PUM2
1.00049765030474e-77	0.170708387598061	0.251	0.09	1.78146081619204e-76	Basal-C0-EXT1	UBP1
1.36694120064235e-77	0.229936863101558	0.377	0.173	2.43254292236079e-76	Basal-C0-EXT1	ATP2B4
1.45830104552628e-77	0.169101132199434	0.281	0.109	2.59363277798479e-76	Basal-C0-EXT1	DIP2A
1.53719573136309e-77	0.259512770780702	0.571	0.352	2.73238084618998e-76	Basal-C0-EXT1	HDGF
1.61182354223581e-77	0.206903935709773	0.428	0.221	2.86338973540997e-76	Basal-C0-EXT1	RANBP2
1.75591156664032e-77	0.179800296473163	0.41	0.201	3.11757318955016e-76	Basal-C0-EXT1	NCBP2AS2
2.34955514720092e-77	0.100394336129926	0.258	0.092	4.16679551062271e-76	Basal-C0-EXT1	CCDC88C
2.48099129792586e-77	0.117325681245459	0.335	0.143	4.39737256249079e-76	Basal-C0-EXT1	MSH3
2.48900067585872e-77	0.266576658814887	0.49	0.258	4.40904625154115e-76	Basal-C0-EXT1	CENPW
2.84576140014137e-77	0.0576260542827405	0.552	0.307	5.03525869212907e-76	Basal-C0-EXT1	SENP6
3.24303861011879e-77	0.19508102709924	0.512	0.291	5.7316498698631e-76	Basal-C0-EXT1	PTRHD1
4.04897866870733e-77	0.19174962783646	0.334	0.146	7.14381874224889e-76	Basal-C0-EXT1	IL1RAP
4.90821507394896e-77	0.00243824863479625	0.426	0.205	8.64996128675124e-76	Basal-C0-EXT1	RIF1
6.01179574199157e-77	0.198726076686925	0.289	0.113	1.0576800436024e-75	Basal-C0-EXT1	DDX58
6.55337308792521e-77	0.219217779210655	0.623	0.396	1.15230763342848e-75	Basal-C0-EXT1	EIF4A2
6.69735730649437e-77	0.123843608396527	0.266	0.097	1.17628981898984e-75	Basal-C0-EXT1	FAM193A
8.12879209844102e-77	0.277974500926771	0.482	0.248	1.42446966512387e-75	Basal-C0-EXT1	MT-ATP8
9.09394377707742e-77	0.182261997334884	0.401	0.191	1.59179980848256e-75	Basal-C0-EXT1	RLF
9.34315760129357e-77	0.212930224139087	0.482	0.26	1.6344986380761e-75	Basal-C0-EXT1	MRPL17
1.10378107504033e-76	0.27067156878064	0.418	0.22	1.92878427901294e-75	Basal-C0-EXT1	PARP9
1.12173405623464e-76	0.234196075464159	0.437	0.228	1.9590509881771e-75	Basal-C0-EXT1	CAB39
1.20725914042603e-76	-1.16479	0.503	0.605	2.10722832048898e-75	Basal-C0-EXT1	LYPD3
1.21948465516489e-76	0.17853803663132	0.264	0.099	2.12736900823867e-75	Basal-C0-EXT1	TBCD
1.34428781114213e-76	0.254123389472487	0.55	0.331	2.34244797327364e-75	Basal-C0-EXT1	ZCRB1
1.44635198625649e-76	0.195959835775263	0.433	0.226	2.5188801145699e-75	Basal-C0-EXT1	ZFP91
1.46205537075602e-76	0.141581578700709	0.403	0.191	2.54479772453725e-75	Basal-C0-EXT1	WWTR1
1.68254154567287e-76	-0.908934	0.847	0.848	2.92692319865452e-75	Basal-C0-EXT1	CD9
1.71064673748176e-76	0.215920070953523	0.585	0.339	2.97414462517732e-75	Basal-C0-EXT1	CENPX
1.93768094281646e-76	0.0741787190158169	0.561	0.316	3.36697874202689e-75	Basal-C0-EXT1	BBX
2.18229658678544e-76	0.225767975073035	0.484	0.268	3.78354296876254e-75	Basal-C0-EXT1	CD2AP
2.30838141206787e-76	0.238542736499589	0.703	0.456	3.9999034065261e-75	Basal-C0-EXT1	PSMA5
2.44461334711105e-76	0.181277123082855	0.509	0.273	4.2335947859248e-75	Basal-C0-EXT1	FAM174C
2.56717972551859e-76	0.222416156332387	0.545	0.317	4.43841307232237e-75	Basal-C0-EXT1	SRPRB
3.12318369926117e-76	-0.768651	0.872	0.879	5.39668027721749e-75	Basal-C0-EXT1	DYNLL1
3.13457528149669e-76	0.196933576421833	0.305	0.127	5.41334511545878e-75	Basal-C0-EXT1	AHI1
3.21165029301203e-76	0.220021740355612	0.336	0.148	5.54336208234533e-75	Basal-C0-EXT1	RPS6KA3
3.69037309055254e-76	0.177709004255248	0.266	0.101	6.36255643247071e-75	Basal-C0-EXT1	CEP95
4.07047026079175e-76	0.219792686780484	0.642	0.395	7.01007835574486e-75	Basal-C0-EXT1	UQCRFS1
4.11539355024657e-76	0.20641981548511	0.286	0.118	7.0835068318744e-75	Basal-C0-EXT1	SRD5A1
4.22152159481072e-76	0.211745053523231	0.554	0.325	7.26214225710304e-75	Basal-C0-EXT1	TPRKB
4.45220840769479e-76	0.214209826950291	0.401	0.201	7.65473478841288e-75	Basal-C0-EXT1	BABAM2
4.66009237192989e-76	0.114646063660719	0.316	0.132	8.00770836756139e-75	Basal-C0-EXT1	MAP3K1
5.08809752072649e-76	0.208733266300717	0.342	0.154	8.73348683585308e-75	Basal-C0-EXT1	CAMSAP1
5.10810087769016e-76	0.214081652257069	0.404	0.202	8.76296685451808e-75	Basal-C0-EXT1	SPPL2A
5.92617035910266e-76	0.229704654929615	0.578	0.353	1.0160742117638e-74	Basal-C0-EXT1	AIMP1
9.77414591765018e-76	0.219508774974626	0.487	0.274	1.67120634006975e-74	Basal-C0-EXT1	PPA2
1.03082863421581e-75	0.166334912813107	0.313	0.131	1.76156275484139e-74	Basal-C0-EXT1	ATF7IP2
1.28833747375295e-75	0.256801683491233	0.677	0.451	2.19918851855725e-74	Basal-C0-EXT1	NDUFA6
1.29514745243792e-75	0.138436845149415	0.357	0.157	2.2095957252991e-74	Basal-C0-EXT1	BTAF1
1.32816727863902e-75	0.194515700425131	0.286	0.116	2.26468236801288e-74	Basal-C0-EXT1	NUTM2B-AS1
1.4889275053342e-75	0.196675645146516	0.51	0.293	2.53740109847437e-74	Basal-C0-EXT1	RTF1
1.73534197248232e-75	0.172791772101934	0.508	0.282	2.95571000502734e-74	Basal-C0-EXT1	ZBTB7A
1.77426679408705e-75	0.273711621854899	0.473	0.261	3.0203480117805e-74	Basal-C0-EXT1	LPAR6
1.85473419557418e-75	0.234437401720614	0.694	0.452	3.15559444521029e-74	Basal-C0-EXT1	SEC11A
2.06186862937074e-75	0.178873672146792	0.361	0.171	3.50608199095304e-74	Basal-C0-EXT1	SS18
2.06705891165505e-75	0.145037291768499	0.321	0.137	3.51297965995045e-74	Basal-C0-EXT1	IPPK
2.69110743932199e-75	0.183244925746742	0.416	0.203	4.56854195534652e-74	Basal-C0-EXT1	CAMK2D
2.79286161386112e-75	0.190655329249826	0.266	0.101	4.73868776126206e-74	Basal-C0-EXT1	UBTD2
2.93438002182044e-75	0.162848723026338	0.578	0.322	4.97335677440048e-74	Basal-C0-EXT1	STUB1
3.44406282220296e-75	0.210509041321627	0.476	0.267	5.83081717800502e-74	Basal-C0-EXT1	DNAJC21
3.52344059196512e-75	-0.290743	0.074	0.252	5.9619462818276e-74	Basal-C0-EXT1	TMEM45B
4.7340492522271e-75	0.196547080042073	0.556	0.323	8.00165378791599e-74	Basal-C0-EXT1	MRPL47
5.28159421009439e-75	0.0911754916440148	0.294	0.115	8.92226563888465e-74	Basal-C0-EXT1	GNB4
5.30111742840249e-75	0.201858664451831	0.606	0.379	8.95036622162213e-74	Basal-C0-EXT1	TMEM14B
5.71910159208906e-75	0.148150845077358	0.32	0.139	9.65082818769625e-74	Basal-C0-EXT1	REPS1
7.29444291794608e-75	0.163071122081936	0.255	0.094	1.22957796781178e-73	Basal-C0-EXT1	ZNF280D
7.96961683862814e-75	0.0595299243294005	0.363	0.16	1.34265725336801e-73	Basal-C0-EXT1	BCL11B
8.17083006111858e-75	0.132581867936326	0.507	0.268	1.37580791822596e-73	Basal-C0-EXT1	FKBP11
8.746641371745e-75	0.16267383415265	0.456	0.241	1.47116418555594e-73	Basal-C0-EXT1	PHACTR4
1.23933750842487e-74	0.201192510045306	0.314	0.137	2.0822751998926e-73	Basal-C0-EXT1	SLC2A9
1.34394726236412e-74	0.151238675648425	0.306	0.128	2.25681160339106e-73	Basal-C0-EXT1	SAMHD1
1.40891094927796e-74	0.268427701568131	0.417	0.223	2.36333941692095e-73	Basal-C0-EXT1	HK1
1.50779256958723e-74	0.12834727312736	0.251	0.088	2.52783708825496e-73	Basal-C0-EXT1	NRF1
1.92664713679674e-74	0.0282010139449019	0.398	0.188	3.22656116714793e-73	Basal-C0-EXT1	QSER1
2.12950376499541e-74	0.239973712546953	0.563	0.342	3.56243443018833e-73	Basal-C0-EXT1	ETFA
2.32218414998339e-74	0.241444651298763	0.582	0.361	3.88267184753294e-73	Basal-C0-EXT1	COX14
2.55792759543865e-74	0.242887918545697	0.42	0.221	4.27452603893637e-73	Basal-C0-EXT1	TMEM41B
3.59525430326215e-74	0.165664886766741	0.496	0.272	6.00475303631633e-73	Basal-C0-EXT1	PSMG3
3.94555561019822e-74	0.199752003753029	0.477	0.263	6.58272503581913e-73	Basal-C0-EXT1	NUDCD2
4.16915932843961e-74	0.195011186905095	0.631	0.386	6.95203952172853e-73	Basal-C0-EXT1	LAMTOR4
4.44315333798262e-74	0.179566944642564	0.367	0.17	7.40493688635704e-73	Basal-C0-EXT1	LYAR
5.03016599992271e-74	0.17433646669154	0.38	0.184	8.37874209729061e-73	Basal-C0-EXT1	TP53TG1
5.89242816126021e-74	0.133699314530786	0.543	0.297	9.79920608116821e-73	Basal-C0-EXT1	PET100
5.9163074704003e-74	0.198884685966109	0.656	0.408	9.83363938025441e-73	Basal-C0-EXT1	MRPL41
6.65039903803666e-74	0.317420803375193	0.416	0.203	1.10419433545794e-72	Basal-C0-EXT1	IGFBP6
7.00417695489346e-74	0.167911392077773	0.356	0.169	1.16168849259373e-72	Basal-C0-EXT1	SDAD1
7.1416542283468e-74	0.235975105454089	0.381	0.185	1.18385624024955e-72	Basal-C0-EXT1	MAP2K1
8.72320092211865e-74	0.212006178100301	0.382	0.189	1.44448001586895e-72	Basal-C0-EXT1	PPP2R2D
9.03842306434396e-74	0.192610659898732	0.487	0.266	1.49507967634546e-72	Basal-C0-EXT1	NUMB
9.5534041649677e-74	0.223061936404097	0.351	0.169	1.57942138654765e-72	Basal-C0-EXT1	PCYT1A
9.86563185301669e-74	0.127139806062274	0.416	0.206	1.63017069904087e-72	Basal-C0-EXT1	ARID1A
1.09358908841824e-73	0.165499270743905	0.465	0.24	1.80605421841012e-72	Basal-C0-EXT1	AHR
1.8119690063631e-73	0.103686404633891	0.424	0.207	2.98608636995434e-72	Basal-C0-EXT1	ZNF292
1.92892156950863e-73	0.213220762071308	0.613	0.373	3.17713174197322e-72	Basal-C0-EXT1	BANF1
1.99912637339152e-73	0.195789629992326	0.33	0.153	3.29101664720595e-72	Basal-C0-EXT1	ANAPC7
2.06792578973747e-73	0.181506169584661	0.334	0.152	3.40246823248255e-72	Basal-C0-EXT1	REV1
2.26048485752523e-73	0.25983582552878	0.301	0.127	3.71534970057542e-72	Basal-C0-EXT1	CNKSR3
2.28647541428413e-73	0.183054443396536	0.282	0.113	3.75607535977471e-72	Basal-C0-EXT1	SPOPL
3.01159621798313e-73	0.175763422491217	0.414	0.207	4.94463561343685e-72	Basal-C0-EXT1	CARD16
4.09147491534584e-73	0.186028361232963	0.284	0.117	6.71053868857833e-72	Basal-C0-EXT1	MTHFD2L
4.15104664613016e-73	0.0743178242987493	0.455	0.233	6.80464165028596e-72	Basal-C0-EXT1	EP300
4.65230395488936e-73	0.20226554448998	0.642	0.398	7.62229937231e-72	Basal-C0-EXT1	STAT3
5.85248621948165e-73	0.272105350387898	0.392	0.191	9.57348088975609e-72	Basal-C0-EXT1	MCF2L2
5.87697477273856e-73	0.150405803119344	0.781	0.526	9.60846609018396e-72	Basal-C0-EXT1	PPP1CB
6.15113814567942e-73	0.204685129580128	0.286	0.121	1.00461023737185e-71	Basal-C0-EXT1	EXT2
6.58708665784752e-73	0.252252496862816	0.35	0.171	1.07524298647751e-71	Basal-C0-EXT1	GSDMC
6.74583276989109e-73	0.1816490675533	0.287	0.117	1.10057604463805e-71	Basal-C0-EXT1	CCM2
7.08137834618745e-73	0.191030753173408	0.412	0.202	1.15410449195991e-71	Basal-C0-EXT1	CYP51A1
7.11377609380909e-73	0.234308807024639	0.802	0.534	1.15877503122184e-71	Basal-C0-EXT1	CLIC1
8.57048531983877e-73	0.261383352453776	0.328	0.146	1.39532725264974e-71	Basal-C0-EXT1	MET
8.91292171625199e-73	0.180158786003313	0.29	0.121	1.44955454389984e-71	Basal-C0-EXT1	POLR1C
1.07760335040336e-72	0.23160636903122	0.688	0.453	1.75164254995787e-71	Basal-C0-EXT1	PDIA6
1.18240912575177e-72	0.157824511229006	0.323	0.141	1.92099630487895e-71	Basal-C0-EXT1	ATAD2B
1.21378863357649e-72	0.169066196440813	0.599	0.359	1.97094336716283e-71	Basal-C0-EXT1	CFDP1
1.41307062726806e-72	0.159714966445139	0.655	0.4	2.29093428435474e-71	Basal-C0-EXT1	SRP19
1.53427042663034e-72	0.1908866392583	0.543	0.315	2.48612794758688e-71	Basal-C0-EXT1	TRIP12
1.64050927818994e-72	0.203220127725088	0.5	0.285	2.65688753041718e-71	Basal-C0-EXT1	CCDC12
1.94745980496286e-72	0.121406951277637	0.35	0.158	3.1523615296426e-71	Basal-C0-EXT1	YAF2
2.05234849790839e-72	0.210357569417693	0.532	0.315	3.32041050455341e-71	Basal-C0-EXT1	POLR2G
2.06708896039567e-72	0.150511343851286	0.506	0.283	3.34251305694043e-71	Basal-C0-EXT1	ARFGEF1
2.34365832983635e-72	0.157536361984219	0.432	0.222	3.78775286254511e-71	Basal-C0-EXT1	TTC17
2.37757746987724e-72	0.204206007387475	0.538	0.319	3.84056856995499e-71	Basal-C0-EXT1	MRPL40
2.38510318298401e-72	0.137236424490789	0.556	0.328	3.85071739526891e-71	Basal-C0-EXT1	TOR1AIP2
2.48830227648697e-72	0.263110679583345	0.859	0.612	4.01314841905879e-71	Basal-C0-EXT1	SRP14
3.22035915276757e-72	0.178872409498193	0.423	0.216	5.18571555462811e-71	Basal-C0-EXT1	MRPS17
3.30552192487542e-72	0.163013968485612	0.763	0.506	5.32008728709041e-71	Basal-C0-EXT1	MACF1
3.41108135537808e-72	0.215332854525661	0.592	0.356	5.4871299352193e-71	Basal-C0-EXT1	LAD1
3.48614468341364e-72	0.250833337810886	0.261	0.1	5.6049680633898e-71	Basal-C0-EXT1	PIK3R3
3.69812119592552e-72	0.186847671442643	0.277	0.112	5.94269662303757e-71	Basal-C0-EXT1	PKNOX1
4.08378513370103e-72	0.191970866503951	0.58	0.351	6.55903737751816e-71	Basal-C0-EXT1	RNF149
4.21012924759975e-72	0.207582557477772	0.351	0.168	6.75845722016245e-71	Basal-C0-EXT1	RRM1
5.06431445008765e-72	0.163854232225307	0.458	0.238	8.12545780904275e-71	Basal-C0-EXT1	TAF9
5.12107971687258e-72	0.220739139217292	0.274	0.109	8.21228218365146e-71	Basal-C0-EXT1	IRS2
5.23034194310545e-72	0.228215404030611	0.499	0.29	8.38315851429348e-71	Basal-C0-EXT1	DNAJC7
5.51052312050497e-72	0.0399928739687145	0.365	0.164	8.82766428746044e-71	Basal-C0-EXT1	TRPM7
6.33172824814421e-72	0.159036596985178	0.278	0.112	1.01379640611888e-70	Basal-C0-EXT1	ELK4
6.90747253575745e-72	0.168376339577014	0.362	0.176	1.10540968028325e-70	Basal-C0-EXT1	LETM1
7.4359571415578e-72	0.130960888430372	0.538	0.31	1.18936925224442e-70	Basal-C0-EXT1	CNOT4
8.47578440767733e-72	0.226601244386622	0.693	0.441	1.35498840308906e-70	Basal-C0-EXT1	NFKBIZ
1.00366713657395e-71	0.212749079330508	0.324	0.147	1.60369341028025e-70	Basal-C0-EXT1	NUS1
1.06912328172334e-71	0.136192010581269	0.3	0.124	1.70652125267143e-70	Basal-C0-EXT1	UMAD1
1.23054616074426e-71	0.220127784312657	0.457	0.25	1.96317101710498e-70	Basal-C0-EXT1	AP1G1
1.23243510785849e-71	0.199580385924347	0.32	0.146	1.96517264599442e-70	Basal-C0-EXT1	ATP10D
1.28030719336674e-71	0.204496	0.664	0.433	2.03940758174233e-70	Basal-C0-EXT1	MAPK6
1.31838535525779e-71	0.326589822324163	0.665	0.432	2.09898330301115e-70	Basal-C0-EXT1	ELL2
1.57162826445396e-71	0.222292228019293	0.438	0.243	2.50088273699603e-70	Basal-C0-EXT1	AK3
1.70241954113747e-71	0.133222995926374	0.277	0.111	2.70622689705086e-70	Basal-C0-EXT1	LRP1
1.96875996217603e-71	0.25198420406995	0.338	0.156	3.12640292917158e-70	Basal-C0-EXT1	BICDL1
2.11141364566659e-71	0.19648429984345	0.618	0.392	3.3512201623997e-70	Basal-C0-EXT1	RAB13
2.16225883420874e-71	0.165702244655103	0.316	0.139	3.43016401441143e-70	Basal-C0-EXT1	MIA2
2.27481233898583e-71	0.204830553924415	0.454	0.248	3.60686979971642e-70	Basal-C0-EXT1	KMT5A
3.06608486990783e-71	0.217935283802484	0.532	0.312	4.85155472111769e-70	Basal-C0-EXT1	NUDT5
3.14101615237726e-71	0.186462432585033	0.361	0.173	4.96504910372205e-70	Basal-C0-EXT1	WIPF2
3.31357609353915e-71	0.270271263592288	0.856	0.583	5.23514607496329e-70	Basal-C0-EXT1	ARPC2
3.46235181378178e-71	0.242426039925685	0.289	0.124	5.46740998443359e-70	Basal-C0-EXT1	MINK1
3.76156001045744e-71	0.174809944303483	0.377	0.186	5.9368646074372e-70	Basal-C0-EXT1	RCC2
4.03204033232863e-71	0.338941690529313	0.415	0.219	6.36052309451149e-70	Basal-C0-EXT1	MX1
6.88553158718551e-71	0.164579862043988	0.692	0.456	1.08398140058019e-69	Basal-C0-EXT1	EIF2S3
7.14186941707817e-71	0.161688189904434	0.472	0.258	1.12376535439267e-69	Basal-C0-EXT1	SPEN
8.69747146923091e-71	0.124025255472602	0.354	0.166	1.36645568488698e-69	Basal-C0-EXT1	MCUB
9.56196871964536e-71	0.227702139033025	0.451	0.238	1.50151502722784e-69	Basal-C0-EXT1	CKS1B
9.86101138391522e-71	0.0950666439763512	0.275	0.108	1.54768923351804e-69	Basal-C0-EXT1	SNX29
1.30546548017603e-70	0.159831082946634	0.355	0.166	2.04582354612107e-69	Basal-C0-EXT1	ABHD3
1.3830154346088e-70	0.208418916171371	0.508	0.3	2.16625804828362e-69	Basal-C0-EXT1	PYURF
1.47549319700891e-70	0.209389238518266	0.561	0.34	2.30994089084032e-69	Basal-C0-EXT1	GSTK1
1.57073995307622e-70	0.207692485439178	0.523	0.315	2.45781137506098e-69	Basal-C0-EXT1	YTHDF2
1.95598957169249e-70	0.154284344524977	0.273	0.108	3.05754131736512e-69	Basal-C0-EXT1	CTDSPL2
2.2690429998183e-70	0.205232924924666	0.496	0.282	3.53975278048191e-69	Basal-C0-EXT1	ZFP36L2
2.37200655019144e-70	0.121463411528657	0.386	0.187	3.69851569894471e-69	Basal-C0-EXT1	TNPO3
2.42891198297787e-70	-1.69435	0.188	0.366	3.78533959037326e-69	Basal-C0-EXT1	SPRR2E
2.4368383502498e-70	0.0879343834045107	0.457	0.241	3.79578309539664e-69	Basal-C0-EXT1	PSPC1
2.55602658477348e-70	0.137717845681937	0.439	0.224	3.97943797233426e-69	Basal-C0-EXT1	NCOA1
2.59249168887352e-70	0.117415009919433	0.279	0.11	4.03215750525499e-69	Basal-C0-EXT1	TTLL5
4.11789088058504e-70	0.182600584271625	0.315	0.144	6.40142976729983e-69	Basal-C0-EXT1	NMD3
4.38573993789028e-70	0.211067619254401	0.458	0.256	6.81439291653544e-69	Basal-C0-EXT1	MRPL23
5.7508015384173e-70	0.137128271896039	0.391	0.19	8.9109212476732e-69	Basal-C0-EXT1	CISD3
5.75232150776141e-70	0.228031379309009	0.342	0.165	8.9109212476732e-69	Basal-C0-EXT1	MAPKAPK2
6.0336093375254e-70	0.218802033447135	0.744	0.494	9.34199322814652e-69	Basal-C0-EXT1	TRMT112
7.61159721656579e-70	0.188824551757226	0.468	0.25	1.17793459022798e-68	Basal-C0-EXT1	VSNL1
7.65154249153535e-70	-0.605361	0.72	0.753	1.1835251596243e-68	Basal-C0-EXT1	DAD1
7.74229913940344e-70	0.0203277328696009	0.44	0.226	1.19696562842813e-68	Basal-C0-EXT1	NKTR
7.9505421321871e-70	0.215417650386596	0.665	0.433	1.2273228517161e-68	Basal-C0-EXT1	MRPL57
8.29991961066593e-70	0.218448883840162	0.48	0.28	1.2799806340351e-68	Basal-C0-EXT1	TIAL1
1.29301095323269e-69	0.200061340964034	0.535	0.32	1.99204700910269e-68	Basal-C0-EXT1	EID1
1.31050802236133e-69	0.131592227997832	0.65	0.368	2.01699749373069e-68	Basal-C0-EXT1	TRAPPC5
1.57381388365916e-69	0.18173682010724	0.341	0.16	2.41744678946594e-68	Basal-C0-EXT1	SRFBP1
2.32477495017002e-69	0.209303683657677	0.516	0.309	3.56388805077524e-68	Basal-C0-EXT1	AIG1
2.70156140913232e-69	0.172600631851629	0.52	0.292	4.1353644060147e-68	Basal-C0-EXT1	IMP3
2.98622524708229e-69	0.107586486989997	0.604	0.362	4.56885089407919e-68	Basal-C0-EXT1	ELF2
3.00037610246462e-69	0.143516784805029	0.3	0.129	4.58823555807299e-68	Basal-C0-EXT1	RNF115
3.97130010686035e-69	0.18375980679284	0.286	0.122	6.06999604887752e-68	Basal-C0-EXT1	TOB2
4.59908919991523e-69	0.212782027818653	0.616	0.388	7.0260839049198e-68	Basal-C0-EXT1	NDUFB6
5.89163737445238e-69	0.188595339864362	0.623	0.382	8.98300733933482e-68	Basal-C0-EXT1	PPP1CA
6.66480826388534e-69	0.134999481050599	0.827	0.581	1.01518726465927e-67	Basal-C0-EXT1	HLA-C
8.03738480467344e-69	0.114453804992405	0.397	0.195	1.22365727773166e-67	Basal-C0-EXT1	SH3D19
8.34804057117495e-69	-0.7632	0.813	0.853	1.27032904212251e-67	Basal-C0-EXT1	COX6B1
8.36521655844975e-69	-2.32897	0.162	0.324	1.27231781744669e-67	Basal-C0-EXT1	C15orf48
9.09959103658546e-69	0.138707801242779	0.323	0.145	1.38333429585619e-67	Basal-C0-EXT1	NCOA6
1.15353888446231e-68	0.19555894534433	0.298	0.125	1.74933635430305e-67	Basal-C0-EXT1	TYMS
1.21090973920277e-68	0.197659828874285	0.546	0.327	1.83544058414776e-67	Basal-C0-EXT1	PPP1CC
1.27154492179665e-68	0.147201631401558	0.58	0.34	1.92640610108088e-67	Basal-C0-EXT1	ARPC1B
1.58309677558014e-68	0.141328778223945	0.322	0.144	2.39606762584386e-67	Basal-C0-EXT1	SKAP2
1.68425827282997e-68	0.159328625717689	0.29	0.121	2.54669057144062e-67	Basal-C0-EXT1	JDP2
1.82014164427527e-68	0.20962255980063	0.483	0.28	2.75081114258226e-67	Basal-C0-EXT1	NORAD
1.9093599896868e-68	0.162988350122973	0.301	0.131	2.88424140421631e-67	Basal-C0-EXT1	EXOSC6
2.01112477087374e-68	0.226917210405211	0.512	0.299	3.03648477832409e-67	Basal-C0-EXT1	ADAM10
2.01935813487392e-68	0.193598010437421	0.609	0.391	3.0474307712939e-67	Basal-C0-EXT1	RNF145
2.29827853534391e-68	0.155647341316068	0.308	0.136	3.46666336816091e-67	Basal-C0-EXT1	WDR59
2.44402091113143e-68	-0.610655	0.708	0.737	3.68470344859727e-67	Basal-C0-EXT1	TMEM59
2.44743119521665e-68	0.145825932495574	0.272	0.109	3.68805025730556e-67	Basal-C0-EXT1	DHRSX
2.94187213655002e-68	0.09247329092171	0.376	0.18	4.43097144067052e-67	Basal-C0-EXT1	UIMC1
3.10350000984588e-68	0.236477207094607	0.256	0.1	4.67213981074076e-67	Basal-C0-EXT1	B4GALNT3
3.23647237779654e-68	0.283199422368333	0.69	0.44	4.86995566823179e-67	Basal-C0-EXT1	TUBB4B
3.40076721817178e-68	0.164220635813532	0.334	0.157	5.11468786181545e-67	Basal-C0-EXT1	PPID
3.537450760712e-68	0.203981605045737	0.544	0.33	5.31767585969816e-67	Basal-C0-EXT1	ATRAID
3.8317965586391e-68	-0.959978	0.688	0.712	5.75456718273178e-67	Basal-C0-EXT1	PLP2
4.49943654420445e-68	0.263144504458042	0.833	0.67	6.75068004903353e-67	Basal-C0-EXT1	ATP5MC2
5.93054599590459e-68	0.153204334504591	0.413	0.216	8.88921993445167e-67	Basal-C0-EXT1	VMA21
6.08644375787442e-68	0.20154262849009	0.502	0.284	9.11407445657154e-67	Basal-C0-EXT1	FDPS
6.27048601162247e-68	0.11851321734382	0.633	0.388	9.38513031942451e-67	Basal-C0-EXT1	CHCHD3
6.54332655916782e-68	0.15743405629794	0.767	0.477	9.78876598049915e-67	Basal-C0-EXT1	DDT
7.11298162561853e-68	0.176879852568476	0.526	0.307	1.06358299577661e-66	Basal-C0-EXT1	COA6
7.29231333605986e-68	0.271425117714787	0.509	0.305	1.08987193332275e-66	Basal-C0-EXT1	KCNK1
7.41282851497253e-68	0.1770101002349	0.417	0.215	1.10734933968601e-66	Basal-C0-EXT1	CBR3
7.8180779869163e-68	0.291069852584209	0.51	0.309	1.1667615230763e-66	Basal-C0-EXT1	ST14
7.84015065069785e-68	0.168765599138931	0.466	0.261	1.16949228435205e-66	Basal-C0-EXT1	MRPL42
9.41494841062938e-68	0.242963971350811	0.463	0.258	1.40304921432477e-66	Basal-C0-EXT1	RYBP
1.2289915533664e-67	0.166622950042467	0.329	0.154	1.82972687680912e-66	Basal-C0-EXT1	GLYR1
1.34799725411757e-67	0.176183892027408	0.329	0.151	2.00593904548851e-66	Basal-C0-EXT1	EDEM1
1.36286712079098e-67	0.150927770669788	0.547	0.317	2.02709309343956e-66	Basal-C0-EXT1	IRF1
1.39160934461645e-67	0.117773497130079	0.629	0.351	2.06885032221242e-66	Basal-C0-EXT1	CIAO2B
1.4777528218363e-67	0.129408669501553	0.294	0.125	2.19375840566039e-66	Basal-C0-EXT1	ACY1
1.49231949746613e-67	0.1655174543818	0.974	0.67	2.21432196697776e-66	Basal-C0-EXT1	KRT6A
1.61831413198801e-67	0.203103256650079	0.518	0.31	2.39897648025132e-66	Basal-C0-EXT1	EI24
1.65000603916613e-67	0.140271755051804	0.432	0.22	2.44478656649666e-66	Basal-C0-EXT1	C17orf49
1.7803809093523e-67	0.189178527102008	0.371	0.183	2.63544010193755e-66	Basal-C0-EXT1	DCTPP1
1.88814685617986e-67	0.174364024338403	0.279	0.119	2.78963118255433e-66	Basal-C0-EXT1	UCK2
2.47334657378399e-67	0.187582896573885	0.557	0.34	3.64901064518931e-66	Basal-C0-EXT1	PPP4R1
2.83108845009673e-67	0.143597411555518	0.286	0.121	4.17481115473094e-66	Basal-C0-EXT1	SP140L
2.86182735667877e-67	0.194935197668665	0.627	0.395	4.21813202495822e-66	Basal-C0-EXT1	ANAPC16
2.99128995064811e-67	0.186124537168855	0.589	0.365	4.40685426775938e-66	Basal-C0-EXT1	PLEKHA5
3.11323420844932e-67	0.207744057292542	0.675	0.447	4.58432615238483e-66	Basal-C0-EXT1	ACTR2
3.36784812219094e-67	0.184434806101517	0.327	0.154	4.95689646183941e-66	Basal-C0-EXT1	AFG3L2
3.49334224114008e-67	0.187822597501226	0.265	0.107	5.13916093613495e-66	Basal-C0-EXT1	IFIT3
4.01308074249078e-67	0.242543668137338	0.451	0.254	5.90096191570239e-66	Basal-C0-EXT1	GPR157
4.03008558398448e-67	0.21704153839211	0.332	0.159	5.9231551974861e-66	Basal-C0-EXT1	TNKS1BP1
4.05833037142149e-67	0.196330224359606	0.728	0.477	5.96183933463161e-66	Basal-C0-EXT1	KRT10
4.0969887592944e-67	0.329212272242553	0.356	0.171	6.01292779443198e-66	Basal-C0-EXT1	LAMA3
4.12862003706032e-67	0.126365127740156	0.251	0.098	6.05648229110809e-66	Basal-C0-EXT1	ZXDC
4.16063330675372e-67	0.118519522212479	0.366	0.173	6.10055566066463e-66	Basal-C0-EXT1	PPP6R2
4.31199318066262e-67	0.276029068669015	0.726	0.49	6.31949729060025e-66	Basal-C0-EXT1	NCOA7
5.01653532630319e-67	0.197951044722012	0.569	0.357	7.34509912474128e-66	Basal-C0-EXT1	TCF25
5.3023264669445e-67	0.179773988552495	0.465	0.262	7.75621711987132e-66	Basal-C0-EXT1	SIL1
5.33088058520054e-67	0.117641029144767	0.429	0.227	7.79430591272691e-66	Basal-C0-EXT1	UBR2
6.05124798879736e-67	0.178588711034569	0.929	0.649	8.84338515042074e-66	Basal-C0-EXT1	TXN
7.02438254243645e-67	-2.68757	0.442	0.528	1.02558633331652e-65	Basal-C0-EXT1	LCN2
7.42394977547462e-67	0.170275078293526	0.461	0.257	1.08290401103463e-65	Basal-C0-EXT1	CMC1
7.53219523843615e-67	0.14894175438737	0.285	0.123	1.09817634295167e-65	Basal-C0-EXT1	ELMSAN1
8.50700449792724e-67	0.067802845125317	0.478	0.252	1.23913499461581e-65	Basal-C0-EXT1	FAM172A
9.74156967176601e-67	0.187983066235992	0.602	0.38	1.41762945782365e-65	Basal-C0-EXT1	VCP
1.44193519489201e-66	0.0829782468281251	0.262	0.102	2.09638837203868e-65	Basal-C0-EXT1	C20orf194
1.45060505069001e-66	0.073866291547824	0.343	0.155	2.10800401878415e-65	Basal-C0-EXT1	RNF169
1.48212366436452e-66	0.154758602465141	0.392	0.198	2.15279678243514e-65	Basal-C0-EXT1	SCO2
1.83856000857364e-66	0.178378457016335	0.362	0.18	2.66927207992636e-65	Basal-C0-EXT1	SAFB
2.17998503251465e-66	0.171253722280712	0.362	0.181	3.16051924554839e-65	Basal-C0-EXT1	CNOT9
2.18510192881899e-66	0.14028834273574	0.661	0.409	3.16645593819785e-65	Basal-C0-EXT1	RPS27L
2.22523722959827e-66	-0.447879	0.094	0.262	3.22310892227273e-65	Basal-C0-EXT1	PRSS3
2.63240491939015e-66	0.22846103905164	0.817	0.582	3.81108267348344e-65	Basal-C0-EXT1	CD44
2.91300786384775e-66	0.132374222512626	0.273	0.115	4.21535775981928e-65	Basal-C0-EXT1	EYA3
3.30473040653542e-66	0.18351445480719	0.465	0.268	4.77997933964894e-65	Basal-C0-EXT1	CCDC25
3.64297613014935e-66	0.189067635671366	0.604	0.383	5.26430440598354e-65	Basal-C0-EXT1	NDUFS4
3.87586969082428e-66	0.174767549783665	0.438	0.24	5.59823751800083e-65	Basal-C0-EXT1	MRPL16
4.18498726245568e-66	0.14338602296609	0.371	0.185	6.04190472345769e-65	Basal-C0-EXT1	ADAR
4.26810040362089e-66	0.231408987162529	0.411	0.217	6.15615859892842e-65	Basal-C0-EXT1	PPARD
4.38108365958539e-66	0.239471911982936	0.349	0.173	6.31324343912905e-65	Basal-C0-EXT1	FBXO22
4.72422800107431e-66	0.153588038264128	0.403	0.212	6.79823650391474e-65	Basal-C0-EXT1	PARL
5.16115256537979e-66	0.255890824101742	0.307	0.142	7.42352965555231e-65	Basal-C0-EXT1	CPNE8
5.4743297076763e-66	0.141332983187208	0.298	0.132	7.86303583695999e-65	Basal-C0-EXT1	AGPAT3
5.65914298054828e-66	0.0900437518784853	0.273	0.111	8.12472510766203e-65	Basal-C0-EXT1	LPCAT3
6.08478250407068e-66	0.166358191120772	0.385	0.2	8.72771905282953e-65	Basal-C0-EXT1	MYL6B
6.98994688822929e-66	0.131554450066255	0.373	0.183	1.00214037247163e-64	Basal-C0-EXT1	MED15
7.68884333249072e-66	0.239751136846517	0.6	0.378	1.10183045387247e-64	Basal-C0-EXT1	BEX3
7.81552866071867e-66	0.166788870052103	0.3	0.134	1.11946698551265e-64	Basal-C0-EXT1	SAMD1
7.90230628050421e-66	0.168248856862191	0.258	0.103	1.13137362838531e-64	Basal-C0-EXT1	HRH1
8.18687282826958e-66	0.225119890615661	0.315	0.144	1.17157364418221e-64	Basal-C0-EXT1	SMC2
8.20347383250547e-66	0.0738376300713143	0.303	0.13	1.17340732353963e-64	Basal-C0-EXT1	SLC12A2
9.52876348040544e-66	0.178991501250204	0.281	0.122	1.36171655973211e-64	Basal-C0-EXT1	NUP58
1.03750418475695e-65	0.205836989427987	0.268	0.115	1.48197116884001e-64	Basal-C0-EXT1	ZBTB7C
1.10679135466737e-65	0.154586098092106	0.364	0.182	1.58021243088961e-64	Basal-C0-EXT1	ACTL6A
1.18909636536849e-65	0.193522994087504	0.653	0.416	1.69694074582435e-64	Basal-C0-EXT1	LSM3
1.23089403976041e-65	0.156294629693464	0.348	0.169	1.75578080754406e-64	Basal-C0-EXT1	EVI5
1.37779495494663e-65	0.217100665935854	0.651	0.432	1.9644198478673e-64	Basal-C0-EXT1	AP2M1
1.52690500276319e-65	0.220875315961252	0.361	0.181	2.17601521598938e-64	Basal-C0-EXT1	ST5
1.65856744668683e-65	0.258361513982639	0.365	0.185	2.36256260382765e-64	Basal-C0-EXT1	NR4A2
1.84805918544084e-65	0.0754734999108995	0.266	0.107	2.62885994872949e-64	Basal-C0-EXT1	ELP2
2.02780530950131e-65	0.206451283287553	0.397	0.209	2.88190202288852e-64	Basal-C0-EXT1	ZDHHC20
2.0980607883459e-65	0.16803643938596	0.327	0.152	2.97901555199508e-64	Basal-C0-EXT1	DNAJC9
2.75524160821817e-65	0.200740878905341	0.708	0.481	3.90676867303503e-64	Basal-C0-EXT1	MORF4L1
3.48198267001109e-65	0.122792267731006	0.264	0.107	4.93498568537436e-64	Basal-C0-EXT1	TNFRSF10A
3.62657349251221e-65	0.145480522123556	0.331	0.159	5.13756286899924e-64	Basal-C0-EXT1	APTX
3.67895629926214e-65	0.195229188966024	0.392	0.201	5.20938866836104e-64	Basal-C0-EXT1	RAB3IP
4.08669481899174e-65	0.152426122906443	0.256	0.104	5.78146022292247e-64	Basal-C0-EXT1	TMX3
4.31740792080149e-65	0.174519227887581	0.322	0.149	6.10506308545285e-64	Basal-C0-EXT1	SIPA1L2
4.6007290732891e-65	0.158449168724595	0.419	0.221	6.50272756152568e-64	Basal-C0-EXT1	OSBPL9
5.77597568477055e-65	0.166525662561356	0.319	0.149	8.15639374045402e-64	Basal-C0-EXT1	WDR82
5.83561845564803e-65	0.152223727647218	0.35	0.171	8.23686245981263e-64	Basal-C0-EXT1	YTHDF3
6.35081576198839e-65	0.199104883980025	0.523	0.314	8.95997149079801e-64	Basal-C0-EXT1	CCT7
7.00071675337469e-65	0.171128418038008	0.31	0.143	9.87238081261059e-64	Basal-C0-EXT1	IMMP1L
7.05142234805585e-65	0.189406487686036	0.62	0.398	9.93936156448891e-64	Basal-C0-EXT1	ACP1
8.47109735358062e-65	0.154377144911719	0.344	0.169	1.19296153731198e-63	Basal-C0-EXT1	C1orf131
1.05989739256194e-64	0.175621466164473	0.292	0.133	1.48991565409955e-63	Basal-C0-EXT1	DCAF5
1.13323561128988e-64	0.160139709672885	0.427	0.224	1.59228597319651e-63	Basal-C0-EXT1	PLEC
1.2160433539783e-64	0.0966111502910677	0.349	0.168	1.70786288272692e-63	Basal-C0-EXT1	GPATCH2
1.24955964264708e-64	0.129621960766627	0.277	0.119	1.75334496596431e-63	Basal-C0-EXT1	DMAC2L
1.32256096648958e-64	0.0915993338889548	0.501	0.283	1.85409881736561e-63	Basal-C0-EXT1	SNRNP70
1.41696752521129e-64	0.207815866527923	0.456	0.26	1.98554897630466e-63	Basal-C0-EXT1	FAM204A
1.44107052499269e-64	0.189952917889757	0.699	0.484	2.01841080494229e-63	Basal-C0-EXT1	PTBP3
1.46718087172482e-64	0.1586147962602	0.49	0.278	2.05405322041475e-63	Basal-C0-EXT1	ATP11B
1.49557098440894e-64	0.176020541675433	0.318	0.149	2.09285366932962e-63	Basal-C0-EXT1	THUMPD3-AS1
1.80336166069918e-64	0.0554838745208365	0.252	0.097	2.5212884012537e-63	Basal-C0-EXT1	TPM1
1.87445392645276e-64	0.0936064986389282	0.395	0.2	2.6195007464754e-63	Basal-C0-EXT1	SLC25A13
2.21603340484126e-64	0.0905563272618766	0.258	0.102	3.0926642769726e-63	Basal-C0-EXT1	SRBD1
2.23348039344197e-64	0.206396810783309	0.522	0.314	3.1142074504779e-63	Basal-C0-EXT1	SUGT1
2.37740811306609e-64	0.167530808667596	0.256	0.103	3.3119090898837e-63	Basal-C0-EXT1	MOSMO
2.5204369975395e-64	0.172166529233994	0.28	0.12	3.50642923474489e-63	Basal-C0-EXT1	TBC1D9
3.47770244140544e-64	0.10847087526172	0.274	0.115	4.82733768098671e-63	Basal-C0-EXT1	SEPTIN11
3.60435015697624e-64	0.252652064810806	0.428	0.232	5.00089460651312e-63	Basal-C0-EXT1	IFI6
4.93110614957559e-64	0.178924894826233	0.404	0.22	6.82948282191109e-63	Basal-C0-EXT1	MRPS5
5.41363030481314e-64	0.183174146447155	0.345	0.169	7.48772741534468e-63	Basal-C0-EXT1	DUS1L
5.44467234607301e-64	0.167161758403669	0.251	0.1	7.5273020359676e-63	Basal-C0-EXT1	THRB
5.76592624622439e-64	-0.0745695	0.745	0.503	7.96788255845335e-63	Basal-C0-EXT1	ATP1B1
5.83397983042571e-64	0.208833076048605	0.498	0.296	8.05833094544134e-63	Basal-C0-EXT1	TMEM179B
6.67517010061053e-64	0.0600726404850451	0.456	0.245	9.21613725744721e-63	Basal-C0-EXT1	KAT6A
7.24568021329056e-64	0.159805334570022	0.293	0.133	9.99936144178923e-63	Basal-C0-EXT1	FAIM
7.35373241761954e-64	0.100260741386396	0.573	0.339	1.01439598291491e-62	Basal-C0-EXT1	ERBIN
1.08897655979188e-63	0.126737766686466	0.704	0.464	1.50016326258212e-62	Basal-C0-EXT1	PRRG4
1.25603422680619e-63	0.141396455021583	0.337	0.161	1.72953121844041e-62	Basal-C0-EXT1	RPRD2
1.39514140784754e-63	0.20192412389956	0.817	0.574	1.91852068787982e-62	Basal-C0-EXT1	UBB
1.51757154627095e-63	0.151343015434652	0.253	0.103	2.08502889785217e-62	Basal-C0-EXT1	NEDD4
1.58531652063023e-63	0.224205846155032	0.407	0.222	2.17713991321657e-62	Basal-C0-EXT1	NDEL1
1.64553320189138e-63	0.191096862550961	0.514	0.313	2.25683531035851e-62	Basal-C0-EXT1	MTCH1
1.88219014699756e-63	0.0464752762136064	0.252	0.097	2.57912495065362e-62	Basal-C0-EXT1	CEP192
2.03624775588293e-63	0.152417039544749	0.311	0.146	2.78899327907891e-62	Basal-C0-EXT1	NDUFAF6
2.18074108045428e-63	0.188142133315228	0.319	0.153	2.98426325771354e-62	Basal-C0-EXT1	MALT1
2.36289729418675e-63	0.108122397764572	0.668	0.435	3.22925822534159e-62	Basal-C0-EXT1	UBA6
2.53649129148686e-63	0.171642153275366	0.415	0.218	3.46497236300026e-62	Basal-C0-EXT1	MSN
2.55138882910381e-63	-0.575398	0.718	0.738	3.48378707374589e-62	Basal-C0-EXT1	PRDX5
2.557921229688e-63	0.15978883567272	0.374	0.191	3.49116808538298e-62	Basal-C0-EXT1	NTPCR
2.71822068218387e-63	0.157823253335555	0.445	0.247	3.70831850177986e-62	Basal-C0-EXT1	PBRM1
2.8189208062263e-63	0.201375675788936	0.576	0.366	3.84400547616652e-62	Basal-C0-EXT1	UQCRC2
3.08308720512918e-63	0.201591490221791	0.392	0.204	4.20053684209816e-62	Basal-C0-EXT1	HOOK3
3.64077148369495e-63	0.192877219582806	0.274	0.12	4.95817064210273e-62	Basal-C0-EXT1	ABCA5
3.67603848731473e-63	0.173081976913093	0.451	0.257	5.00399931520145e-62	Basal-C0-EXT1	NEMF
4.14525043671998e-63	0.174096775949392	0.646	0.415	5.64023491569866e-62	Basal-C0-EXT1	FIS1
4.92630508502734e-63	0.179465232070174	0.275	0.119	6.70003442248977e-62	Basal-C0-EXT1	LCORL
4.96042378673286e-63	0.170239663688776	0.252	0.101	6.74347739186299e-62	Basal-C0-EXT1	TPRG1
5.44645178221116e-63	-1.73014	0.24	0.391	7.40096355773974e-62	Basal-C0-EXT1	ALDH3A1
6.42287899322528e-63	0.220110158400459	0.652	0.428	8.72014184785739e-62	Basal-C0-EXT1	MRPL13
6.77653090225452e-63	0.165499217373454	0.352	0.177	9.19625406980506e-62	Basal-C0-EXT1	SCYL2
6.96089653118979e-63	0.222036204286725	0.432	0.249	9.44231595137137e-62	Basal-C0-EXT1	BLCAP
7.07704294373408e-63	0.15035105963888	0.399	0.217	9.59566496642316e-62	Basal-C0-EXT1	TM2D1
7.99717328585774e-63	0.191657476869012	0.36	0.19	1.08290394555264e-61	Basal-C0-EXT1	CRK
8.43019904077941e-63	0.14402763585265	0.328	0.156	1.14104161940335e-61	Basal-C0-EXT1	CARS2
9.40986632648262e-63	0.119331521868462	0.316	0.145	1.27197416460333e-61	Basal-C0-EXT1	CIAO2A
9.61515902845177e-63	0.197890941031103	0.383	0.2	1.29859135579552e-61	Basal-C0-EXT1	PITPNA
9.70698145282175e-63	0.173299789926296	0.334	0.16	1.3104213480232e-61	Basal-C0-EXT1	C19orf48
1.1377738794939e-62	0.164175344526567	0.35	0.175	1.53463257877579e-61	Basal-C0-EXT1	DUSP7
1.52476257601331e-62	0.132884162920548	0.311	0.147	2.05302886267033e-61	Basal-C0-EXT1	FIP1L1
1.73201387559554e-62	0.204822953241209	0.42	0.235	2.33107097713732e-61	Basal-C0-EXT1	PRKCI
1.79946151633436e-62	0.174491267107009	0.389	0.208	2.42079534081942e-61	Basal-C0-EXT1	RMDN1
1.8661374577212e-62	0.234780695522176	0.657	0.443	2.50940411089923e-61	Basal-C0-EXT1	CNIH4
1.99593977055053e-62	0.199959405371027	0.426	0.239	2.68278550851178e-61	Basal-C0-EXT1	SLBP
2.02932267163574e-62	0.0467228338714488	0.655	0.423	2.72647333098953e-61	Basal-C0-EXT1	SRSF4
2.07548846814964e-62	0.242256088943521	0.302	0.139	2.78729014825367e-61	Basal-C0-EXT1	ABCA1
2.13715426448637e-62	0.16580943264907	0.27	0.118	2.86886106682482e-61	Basal-C0-EXT1	RSPRY1
2.19929500636016e-62	0.116943796045309	0.352	0.171	2.95099860922696e-61	Basal-C0-EXT1	ELP4
2.33845225685123e-62	0.125514785409051	0.306	0.139	3.1350033674498e-61	Basal-C0-EXT1	CNOT6
2.74560195381833e-62	0.182532327097947	0.39	0.208	3.67924912340828e-61	Basal-C0-EXT1	HPRT1
2.87498549483456e-62	0.148455916933343	0.328	0.155	3.85096414184887e-61	Basal-C0-EXT1	HIPK2
3.60650678025607e-62	0.139124763306019	0.317	0.149	4.82455928609212e-61	Basal-C0-EXT1	ATIC
4.29979175187787e-62	0.0607947677163659	0.603	0.348	5.74455144703234e-61	Basal-C0-EXT1	TLE5
4.55966456009202e-62	0.078624443297908	0.345	0.166	6.08387284241047e-61	Basal-C0-EXT1	SPG11
5.46646245131654e-62	0.20116375979264	0.608	0.388	7.29065603386523e-61	Basal-C0-EXT1	GTF3C6
6.70244022950962e-62	-0.868904	0.137	0.297	8.92372166698182e-61	Basal-C0-EXT1	MGLL
6.75285686899097e-62	0.110428594189947	0.27	0.113	8.98698503071641e-61	Basal-C0-EXT1	JAK2
6.8454875865988e-62	0.180233247879761	0.543	0.333	9.1063502107344e-61	Basal-C0-EXT1	PRDX3
7.04627591959358e-62	0.169060990828165	0.323	0.158	9.36943006613083e-61	Basal-C0-EXT1	TTC37
8.8269213102256e-62	0.0583636475878722	0.412	0.216	1.17120203868698e-60	Basal-C0-EXT1	TFDP2
9.45149757259681e-62	0.113769450671569	0.538	0.309	1.25353723370802e-60	Basal-C0-EXT1	PSMD9
1.01490703878663e-61	0.188201555366757	0.756	0.519	1.34490375858372e-60	Basal-C0-EXT1	OST4
1.12458943900627e-61	0.183938053009029	0.356	0.184	1.48961222741736e-60	Basal-C0-EXT1	TSPYL1
1.20223734408411e-61	0.146434853043553	0.472	0.259	1.59178279463307e-60	Basal-C0-EXT1	SHMT2
1.28506175572052e-61	0.157604025800672	0.261	0.11	1.70071692933504e-60	Basal-C0-EXT1	KBTBD2
1.55348295636873e-61	0.196461651743701	0.462	0.277	2.0550815095737e-60	Basal-C0-EXT1	LARP7
1.67262607985997e-61	0.159449806083879	0.474	0.269	2.21174994478111e-60	Basal-C0-EXT1	TMEM126A
1.69403228998439e-61	0.133226830659735	0.396	0.207	2.23910018806725e-60	Basal-C0-EXT1	POP5
1.70817517605355e-61	0.176624587277798	0.649	0.416	2.25683084454119e-60	Basal-C0-EXT1	PSMB7
1.72031171660393e-61	0.18764823601224	0.522	0.314	2.27189674355597e-60	Basal-C0-EXT1	MRPL21
1.7229988750232e-61	0.369732943647193	0.605	0.419	2.27447597554192e-60	Basal-C0-EXT1	ATF3
1.76281083474304e-61	0.195940474317566	0.465	0.276	2.32603940724059e-60	Basal-C0-EXT1	CDC123
1.79372872851681e-61	0.216579453194366	0.584	0.375	2.36582815951076e-60	Basal-C0-EXT1	PTS
2.31987911656075e-61	0.0797890410079694	0.348	0.171	3.05199553245373e-60	Basal-C0-EXT1	USP22
2.44004696417263e-61	0.20403333790945	0.295	0.139	3.20872389830206e-60	Basal-C0-EXT1	GFOD1
2.58471420946596e-61	0.195215950801619	0.307	0.145	3.39752293753392e-60	Basal-C0-EXT1	SENP2
2.59766671991141e-61	0.164604095470306	0.313	0.148	3.41310052231957e-60	Basal-C0-EXT1	TSPAN9
2.61052083962665e-61	0.14914162860234	0.318	0.153	3.42853567839393e-60	Basal-C0-EXT1	HSF1
2.91614986373712e-61	-0.59664	0.233	0.395	3.82831165586031e-60	Basal-C0-EXT1	ACADVL
3.09773328802543e-61	0.0940218635438728	0.494	0.282	4.06497131425684e-60	Basal-C0-EXT1	ITGB4
3.23340060277701e-61	0.221528095233947	0.413	0.231	4.2412031107213e-60	Basal-C0-EXT1	FGFR3
3.58893116510229e-61	0.138765443240993	0.521	0.308	4.70555502992802e-60	Basal-C0-EXT1	RAB21
3.63921509738238e-61	0.148158265589916	0.315	0.152	4.76946540385367e-60	Basal-C0-EXT1	PNPT1
3.70408455836703e-61	0.167129201546432	0.261	0.114	4.85242908191659e-60	Basal-C0-EXT1	RRP1B
4.01929823346037e-61	0.153903848203763	0.263	0.113	5.26091668225894e-60	Basal-C0-EXT1	YY1AP1
4.0593080135848e-61	0.188369439085557	0.518	0.321	5.31104226676032e-60	Basal-C0-EXT1	MAPK1IP1L
4.4014159070733e-61	0.155222521424011	0.29	0.134	5.756212225958e-60	Basal-C0-EXT1	CBWD2
5.03025945797513e-61	0.208535122531078	0.274	0.116	6.57307037228956e-60	Basal-C0-EXT1	NUSAP1
6.05632486006983e-61	-0.181556	0.528	0.296	7.9038355861282e-60	Basal-C0-EXT1	HIST1H4C
6.40644699507768e-61	0.165177448052679	0.373	0.191	8.35724382322091e-60	Basal-C0-EXT1	EPB41L4A-AS1
6.92477404172844e-61	0.156882204632706	0.351	0.174	9.01502543434216e-60	Basal-C0-EXT1	POLR3K
6.92523417911508e-61	0.124803381268209	0.264	0.111	9.01502543434216e-60	Basal-C0-EXT1	AUH
7.77900063432147e-61	0.124755040736876	0.292	0.131	1.01221754578979e-59	Basal-C0-EXT1	TRIM38
8.26363344638119e-61	0.216952830458133	0.447	0.265	1.07302552990688e-59	Basal-C0-EXT1	HSD17B12
9.14649892631933e-61	0.0974512156141909	0.501	0.296	1.18617341873263e-59	Basal-C0-EXT1	CCDC6
9.85065824065793e-61	0.176482535593061	0.578	0.356	1.27642448185723e-59	Basal-C0-EXT1	SSNA1
9.88830550822965e-61	0.122040340039678	0.282	0.126	1.2807670621069e-59	Basal-C0-EXT1	SLC35F2
[truncated: 14,884 more rows]

## Sheet: Table S3
Table S3 C3 Signature
p_val	avg_logFC	pct.1	pct.2	p_val_adj	cluster	gene
0	1.39829132442191	0.607	0.047	0	Basal-C3-HIST1H3B	HIST1H2AJ
0	1.38915899104391	0.62	0.046	0	Basal-C3-HIST1H3B	HIST1H3B
0	1.05334875218056	0.56	0.033	0	Basal-C3-HIST1H3B	HIST1H2AL
5.19104023212904e-297	1.58216745034752	0.65	0.064	3.21657616943644e-293	Basal-C3-HIST1H3B	HIST1H1B
2.08442533980678e-261	1.41641981488843	0.643	0.07	7.17551843087708e-258	Basal-C3-HIST1H3B	HIST1H1A
9.45414743305444e-195	1.18799859327657	0.577	0.082	1.72299056335819e-191	Basal-C3-HIST1H3B	HIST1H2AG
6.52019563947172e-182	1.00539584850356	0.653	0.104	9.18221369555058e-179	Basal-C3-HIST1H3B	UBE2C
8.41319314426737e-180	1.16573198062061	0.747	0.15	1.13329369563344e-176	Basal-C3-HIST1H3B	RRM2
4.01263189337856e-112	1.17523330602461	0.673	0.199	3.88498004127045e-109	Basal-C3-HIST1H3B	HIST1H1D
1.57913387253519e-105	2.52534368920137	0.753	0.357	1.35902015663571e-102	Basal-C3-HIST1H3B	HIST1H4C
2.57128517902806e-104	1.2633797847626	0.937	0.649	2.15306911936885e-101	Basal-C3-HIST1H3B	H2AFZ
5.08979231946145e-95	1.02035680475734	0.97	0.707	3.42808577481641e-92	Basal-C3-HIST1H3B	HMGB1
5.94281841959238e-75	1.02234183314626	0.82	0.47	2.48811351724069e-72	Basal-C3-HIST1H3B	TUBB
1.15033812810143e-23	1.06137644880276	0.173	0.046	7.68098618207725e-22	Basal-C3-HIST1H3B	C1QB

## Sheet: Table S4
Table S4 Fibroblast subpopulation markers
p_val	avg_logFC	pct.1	pct.2	p_val_adj	cluster	gene
4.35350142513801e-172	0.976077789999757	0.989	0.791	1.34880181153626e-167	IAFs-ID2	RPL31
1.48751038779324e-158	0.881849163758992	0.995	0.872	2.3043023417305e-154	IAFs-ID2	RPL21
3.73243724370387e-155	0.872738729334494	0.997	0.942	3.85461235614778e-151	IAFs-ID2	FTL
7.78005192637507e-153	0.888383517055455	0.994	0.928	6.02603921957381e-149	IAFs-ID2	DCN
2.82935048018484e-152	-1.78528	0.145	0.691	1.75317873154174e-148	IAFs-ID2	FTH1
1.19720833122105e-149	-1.60636	0.146	0.685	6.18198475298175e-146	IAFs-ID2	RPL10
3.83659337905597e-149	-1.63067	0.132	0.664	1.69807622957017e-145	IAFs-ID2	RPS23
4.99860618857443e-149	-1.97956	0.073	0.59	1.93583521168016e-145	IAFs-ID2	NEAT1
3.79955578292666e-148	-1.66494	0.139	0.669	1.30797596962926e-144	IAFs-ID2	RPL41
3.13513233276153e-140	-1.45447	0.052	0.575	9.71326699336176e-137	IAFs-ID2	RPL17
1.80754082273885e-139	-1.51641	0.103	0.618	5.09102088819046e-136	IAFs-ID2	RPL30
2.2839289082247e-139	-1.61539	0.145	0.687	5.89672378621813e-136	IAFs-ID2	MALAT1
7.6109283811169e-139	1.01038315824526	0.991	0.892	1.81385987002895e-135	IAFs-ID2	SPARC
1.10963784028912e-138	-1.58932	0.147	0.705	2.45562854055983e-135	IAFs-ID2	MT-CO2
1.08155352396201e-136	-1.39731	0.146	0.679	2.23391275195941e-133	IAFs-ID2	EEF1A1
1.5879874621058e-136	-1.36557	0.146	0.671	3.07493922193513e-133	IAFs-ID2	RPS24
7.2386645078981e-136	-1.44051	0.058	0.558	1.3192253163747e-132	IAFs-ID2	H3F3A
6.8499536787948e-135	-1.46753	0.129	0.636	1.17902924931345e-131	IAFs-ID2	RPL26
5.82806841574942e-134	-1.37729	0.146	0.651	9.50343240298676e-131	IAFs-ID2	RPL12
6.55289743315441e-133	-1.50775	0.143	0.643	1.01510934136995e-129	IAFs-ID2	RPS8
2.00177089533647e-132	0.882130667921786	0.949	0.721	2.9532793275864e-129	IAFs-ID2	PABPC1
3.13025946109265e-132	-1.40136	0.051	0.548	4.4082590283442e-129	IAFs-ID2	NME2
3.38389821486412e-132	-1.30289	0.146	0.675	4.55825802143131e-129	IAFs-ID2	RPL32
6.38460205080197e-132	0.95466648885367	0.821	0.281	8.24198919741444e-129	IAFs-ID2	SEPT7
8.38687754772044e-132	-1.36409	0.146	0.659	1.0393689607339e-128	IAFs-ID2	RPL11
4.1430054193529e-131	-1.57349	0.04	0.509	4.93686899624583e-128	IAFs-ID2	MARCKS
1.40449163873975e-130	-1.29436	0.146	0.69	1.61162814634944e-127	IAFs-ID2	RPLP1
2.00635930402522e-130	-1.29783	0.147	0.678	2.22003656990391e-127	IAFs-ID2	RPL13
1.24497934871306e-129	-1.25032	0.139	0.649	1.33006724764924e-126	IAFs-ID2	RPL29
7.24094792512842e-127	-1.10635	0.05	0.533	7.47796828721095e-124	IAFs-ID2	MIF
1.6639233196295e-126	-1.40663	0.146	0.679	1.6629571706052e-123	IAFs-ID2	COL1A2
6.2487222736016e-126	-1.24173	0.143	0.644	6.04993479627265e-123	IAFs-ID2	RPL8
2.11980993316826e-125	-1.25975	0.146	0.664	1.99018034392179e-122	IAFs-ID2	S100A11
5.87635654050662e-125	-1.3573	0.143	0.632	5.35474348052871e-122	IAFs-ID2	RPS4X
9.39631006237627e-125	0.804824053984875	0.959	0.729	8.31761366721548e-122	IAFs-ID2	PSMA7
1.66817350608281e-124	-1.55213	0.056	0.518	1.43564865459605e-121	IAFs-ID2	PPIB
3.24998435310163e-124	0.76879996015095	0.982	0.761	2.7213787899404e-121	IAFs-ID2	LAPTM4A
3.51585237547185e-124	-1.24547	0.146	0.694	2.86652995518076e-121	IAFs-ID2	MT-ATP6
5.64973826990484e-124	-1.40196	0.137	0.61	4.48821002764595e-121	IAFs-ID2	ITM2B
1.05804106808395e-123	-1.24716	0.147	0.67	8.04346712666793e-121	IAFs-ID2	RPS18
1.06443145114384e-123	-1.66767	0.125	0.599	8.04346712666793e-121	IAFs-ID2	S100A10
1.33784615501001e-123	-1.69698	0.128	0.592	9.86884513679051e-121	IAFs-ID2	IGFBP7
1.64253812919097e-122	-1.25419	0.144	0.64	1.18346782136267e-119	IAFs-ID2	RPL7A
3.38644677908614e-122	-1.36241	0.13	0.601	2.38452032067379e-119	IAFs-ID2	HMGB1
7.71794645511449e-122	-1.25758	0.142	0.627	5.31372037938572e-119	IAFs-ID2	RPL39
1.43013556438952e-120	-1.24389	0.147	0.652	9.63227392519915e-118	IAFs-ID2	RPS14
4.78332416841888e-120	-1.2866	0.144	0.635	3.15312658267987e-117	IAFs-ID2	RPS3A
6.58462931730517e-118	0.724742100813372	0.995	0.892	4.2501038647656e-115	IAFs-ID2	LGALS1
9.3266358498532e-118	0.679666724627398	0.993	0.914	5.89709861020718e-115	IAFs-ID2	RPS19
2.05084809515753e-116	-0.685273	0.146	0.706	1.27078751368341e-113	IAFs-ID2	MT-CO1
4.75286884422291e-116	-1.18293	0.142	0.622	2.88732122611204e-113	IAFs-ID2	NACA
8.00785295152404e-116	-1.16876	0.145	0.648	4.77114038738688e-113	IAFs-ID2	RPS27A
5.05059559688863e-115	-0.904982	0.147	0.691	2.95240665627931e-112	IAFs-ID2	MT-CYB
6.83377141331144e-115	-1.20568	0.143	0.614	3.9208130727262e-112	IAFs-ID2	RPS28
1.20315866015702e-114	-0.784874	0.146	0.686	6.77750211072453e-112	IAFs-ID2	MT-ND4
1.29459616157139e-114	-1.43204	0.142	0.612	7.16235326389374e-112	IAFs-ID2	SERF2
5.53306871908803e-114	-1.28103	0.141	0.607	3.00746552727693e-111	IAFs-ID2	FAU
2.20510482659553e-113	-1.116	0.144	0.627	1.17790616788936e-110	IAFs-ID2	RPS7
2.46132578729802e-113	-0.629907	0.146	0.697	1.29248806003504e-110	IAFs-ID2	MT-CO3
4.7095012861865e-113	-1.61646	0.058	0.473	2.4318294808105e-110	IAFs-ID2	ZBTB20
1.74970046998582e-112	-1.13927	0.144	0.635	8.88675737067225e-110	IAFs-ID2	ACTG1
2.27032575232981e-111	-1.07075	0.052	0.493	1.13450374933358e-108	IAFs-ID2	RPL36A
3.15861329732845e-111	-0.805326	0.146	0.673	1.55333582821952e-108	IAFs-ID2	COL3A1
1.57416435113037e-110	-1.06194	0.142	0.632	7.62043123855017e-108	IAFs-ID2	RPS3
2.15902987320872e-110	-0.707135	0.147	0.694	1.02909328510389e-107	IAFs-ID2	B2M
4.24951135133192e-110	0.774401074524739	0.955	0.772	1.9948236467722e-107	IAFs-ID2	DDX5
4.75000658053223e-110	-1.02526	0.147	0.66	2.19648811758283e-107	IAFs-ID2	PTMA
7.80962928188734e-110	-1.3907	0.053	0.459	3.5582049178152e-107	IAFs-ID2	LPP
9.77645801610621e-110	-1.40587	0.132	0.578	4.38977133702902e-107	IAFs-ID2	COL5A2
1.22884260002159e-109	0.726435440755232	0.988	0.908	5.43885734769556e-107	IAFs-ID2	H3F3B
3.36410867652077e-109	-1.15415	0.146	0.618	1.46798331008404e-106	IAFs-ID2	RPS11
1.60526499888821e-108	-1.13072	0.064	0.499	6.90754447160479e-106	IAFs-ID2	RPS17
1.30783267419303e-107	-1.16098	0.139	0.601	5.55058519340392e-105	IAFs-ID2	RPS9
4.80077642761942e-107	-1.67661	0.143	0.592	2.00996831460142e-104	IAFs-ID2	S100A6
9.97557829057485e-107	-1.05759	0.142	0.634	4.1208448879812e-104	IAFs-ID2	RPLP2
2.43366120130907e-105	-1.66126	0.043	0.434	9.92101201828388e-103	IAFs-ID2	RBMS3
5.5423547476815e-105	-1.64772	0.047	0.439	2.23004201029439e-102	IAFs-ID2	PTPRG
1.15343444772093e-104	-0.840939	0.145	0.649	4.58150077683204e-102	IAFs-ID2	TMSB4X
1.59598723467832e-104	-0.956275	0.147	0.644	6.25909829174731e-102	IAFs-ID2	RPS6
2.71653113079415e-104	-1.03099	0.047	0.462	1.0520445936783e-101	IAFs-ID2	SNHG29
4.47715450445186e-104	-1.06171	0.134	0.596	1.71248396119663e-101	IAFs-ID2	RPL35
1.05161635592064e-103	-1.02729	0.144	0.627	3.97331438282113e-101	IAFs-ID2	RPL14
4.42085137071488e-103	-1.54214	0.089	0.482	1.65020261647576e-100	IAFs-ID2	TCF4
5.38502951136066e-103	-1.55951	0.03	0.414	1.98617838477352e-100	IAFs-ID2	BNC2
1.52442765660281e-102	-1.86355	0.033	0.423	5.55644913610214e-100	IAFs-ID2	CCN2
2.06001616391761e-101	-1.88359	0.064	0.446	7.42132799889481e-99	IAFs-ID2	PRKG1
5.52168463159907e-101	-1.04841	0.147	0.62	1.96635440524371e-98	IAFs-ID2	RPS2
1.0525348039188e-100	-1.24106	0.044	0.437	3.70564014716049e-98	IAFs-ID2	GABARAP
1.0818183271306e-100	-1.55495	0.115	0.517	3.76594330462474e-98	IAFs-ID2	TPM1
1.80346979860528e-100	-1.32609	0.063	0.451	6.2083445889321e-98	IAFs-ID2	AKAP13
7.723077217015e-100	-1.19755	0.134	0.544	2.62941075096218e-97	IAFs-ID2	SRP14
1.05625575641768e-99	-0.997333	0.046	0.451	3.55705607014485e-97	IAFs-ID2	EEF1G
1.13983466931674e-99	-0.852229	0.144	0.632	3.79724276610443e-97	IAFs-ID2	MT-ND1
3.18171511362509e-99	-1.02648	0.145	0.599	1.04867976223758e-96	IAFs-ID2	RPL9
4.80431027860113e-99	-1.65872	0.046	0.438	1.56681201106969e-96	IAFs-ID2	TAGLN
5.91779844078899e-99	-1.71681	0.042	0.419	1.90984615929713e-96	IAFs-ID2	ITGBL1
1.39066659075523e-98	-1.33259	0.135	0.566	4.44181776441016e-96	IAFs-ID2	COL6A3
1.81163108716352e-98	-1.85751	0.062	0.465	5.72734227984695e-96	IAFs-ID2	FABP5
1.85003726815543e-98	0.758419877155836	0.913	0.678	5.78968228706985e-96	IAFs-ID2	CALU
3.64537090467048e-98	0.902111559394219	0.685	0.231	1.12940881368501e-95	IAFs-ID2	CTGF
3.76185658059113e-98	-1.03375	0.142	0.611	1.15395881762252e-95	IAFs-ID2	IFITM3
5.01019368880803e-98	-1.10866	0.135	0.566	1.52182177320245e-95	IAFs-ID2	RPL23A
6.89791467510955e-98	-1.43177	0.132	0.534	2.0748659462548e-95	IAFs-ID2	COL6A2
1.03112181540385e-97	-1.39695	0.073	0.453	3.07175154661943e-95	IAFs-ID2	JMJD1C
1.19190979309187e-97	-0.737175	0.14	0.623	3.51692849614975e-95	IAFs-ID2	LUM
2.3780927619303e-96	-0.995528	0.136	0.572	6.9507613160495e-94	IAFs-ID2	RACK1
3.49819291438349e-96	-0.904869	0.147	0.611	1.0129066623685e-93	IAFs-ID2	RPL35A
4.01202396316858e-96	-1.07474	0.141	0.583	1.15093080024897e-93	IAFs-ID2	UBC
4.88263342063968e-96	-1.35278	0.033	0.395	1.3878325563143e-93	IAFs-ID2	FTX
1.32374719941163e-95	-1.02408	0.144	0.58	3.70269425683751e-93	IAFs-ID2	UBA52
1.32657369604598e-95	-0.94385	0.143	0.616	3.70269425683751e-93	IAFs-ID2	RPL13A
1.61445122737969e-95	-0.977565	0.14	0.585	4.46597570773906e-93	IAFs-ID2	ANXA2
2.18444200752492e-95	-1.50067	0.131	0.53	5.98923736965815e-93	IAFs-ID2	CTHRC1
4.75598922498809e-95	-0.919358	0.143	0.606	1.29254436989983e-92	IAFs-ID2	EIF1
5.07345549244649e-95	-1.36812	0.117	0.505	1.36683302666937e-92	IAFs-ID2	BGN
1.53584472321142e-94	-1.11157	0.137	0.561	4.10202941504623e-92	IAFs-ID2	RPL10A
1.4371725495181e-93	-1.0568	0.038	0.406	3.80568204522819e-91	IAFs-ID2	SEPTIN7
2.22082326624001e-93	0.577723291081379	0.97	0.914	5.83097851141085e-91	IAFs-ID2	RPLP0
3.33781385290504e-93	-0.864879	0.145	0.609	8.69009653703395e-91	IAFs-ID2	RPL37
1.59840187174187e-92	0.863408082004751	0.847	0.577	4.12680723252556e-90	IAFs-ID2	HSPA5
3.23893389414075e-92	-0.672268	0.143	0.612	8.29327685192302e-90	IAFs-ID2	MT-ND2
4.75596824239324e-92	-1.3558	0.131	0.541	1.20778203349039e-89	IAFs-ID2	SFRP2
1.62523221328124e-91	0.632916331225357	0.958	0.846	4.09373531966499e-89	IAFs-ID2	RPS16
4.39864888145223e-91	-1.00605	0.134	0.554	1.09902370681575e-88	IAFs-ID2	HLA-A
5.23548305818232e-90	0.841604166872958	0.861	0.596	1.29764588886884e-87	IAFs-ID2	OMD
8.33206088933335e-90	-0.781807	0.144	0.611	2.04876119423275e-87	IAFs-ID2	RPL15
1.06577654793434e-89	-1.01074	0.144	0.583	2.59999126048045e-87	IAFs-ID2	MT-ND3
1.99194704994787e-89	-0.927969	0.143	0.576	4.82144558605351e-87	IAFs-ID2	RPL37A
4.64660525229239e-89	-1.07316	0.138	0.554	1.11597770485677e-86	IAFs-ID2	HLA-B
6.90868985637888e-88	-1.16632	0.078	0.437	1.64650022407947e-85	IAFs-ID2	MBNL1
7.27679821294794e-88	-1.04333	0.047	0.405	1.72099055140117e-85	IAFs-ID2	RNASEK
2.20359510237539e-87	-0.993992	0.036	0.383	5.1721048077117e-85	IAFs-ID2	KRTCAP2
2.24777102308794e-87	0.706944619049453	0.918	0.73	5.23612344641433e-85	IAFs-ID2	PFN1
1.01299225840056e-86	-1.10973	0.032	0.371	2.34212881714673e-84	IAFs-ID2	AOPEP
2.41639092362179e-86	-1.39619	0.079	0.429	5.54552767375188e-84	IAFs-ID2	ZEB1
4.62592313667046e-86	-1.11181	0.047	0.389	1.05382610750238e-83	IAFs-ID2	ZFAND3
1.40113763089997e-85	-1.41224	0.036	0.373	3.1686165022294e-83	IAFs-ID2	FOXO1
1.50413252144184e-85	-0.812206	0.146	0.6	3.37688650574718e-83	IAFs-ID2	RPL27A
4.44140165922634e-85	-0.89233	0.142	0.569	9.89953282058637e-83	IAFs-ID2	RPL7
5.77986553134135e-85	0.555483959962451	0.974	0.916	1.27908424208584e-82	IAFs-ID2	RPL34
7.35551865771922e-85	-1.04405	0.057	0.423	1.61623176633657e-82	IAFs-ID2	IFI27
8.74127664595565e-85	-1.13964	0.071	0.421	1.90719882426055e-82	IAFs-ID2	CTNNB1
9.4138967155218e-85	-0.930008	0.131	0.528	2.03958984643564e-82	IAFs-ID2	RPS21
4.17689062399474e-84	-1.32617	0.104	0.451	8.98669620226424e-82	IAFs-ID2	CDH11
7.43577482958731e-84	-1.00882	0.126	0.508	1.58879431565706e-81	IAFs-ID2	CALM1
2.482021684631e-83	0.891592664364882	0.819	0.507	5.26698601597517e-81	IAFs-ID2	GADD45B
3.61982012702894e-83	-0.946904	0.135	0.532	7.629201848681e-81	IAFs-ID2	PPIA
6.70774039608557e-83	-1.09092	0.027	0.352	1.40418387129408e-80	IAFs-ID2	SEPTIN11
1.4934192451841e-82	-1.02774	0.131	0.528	3.1053097351875e-80	IAFs-ID2	COL6A1
6.64506909033914e-82	-0.875681	0.132	0.522	1.37251687037925e-79	IAFs-ID2	BTF3
1.03684114269479e-81	-1.05897	0.11	0.484	2.12737829688544e-79	IAFs-ID2	RPSA
2.41072448864504e-81	-1.24002	0.062	0.391	4.91375434915793e-79	IAFs-ID2	APBB2
3.90542626528452e-81	0.71470451278515	0.831	0.587	7.90836055889183e-79	IAFs-ID2	EIF4G2
6.44050770536129e-81	-0.922585	0.04	0.374	1.29571305017859e-78	IAFs-ID2	MICOS10
6.48698158192227e-81	-1.13888	0.088	0.432	1.29664298949107e-78	IAFs-ID2	SPATS2L
1.59798279712898e-80	-0.967338	0.063	0.404	3.17363480901603e-78	IAFs-ID2	HNRNPH1
4.47617122454484e-80	-1.50889	0.031	0.35	8.83316795406678e-78	IAFs-ID2	CCN1
8.89196318543158e-80	-0.875254	0.085	0.437	1.74361267981672e-77	IAFs-ID2	TMA7
1.14633710625801e-79	-1.25041	0.054	0.38	2.23369913371609e-77	IAFs-ID2	RUNX1
2.68018177625007e-79	0.495670410849032	0.995	0.955	5.18983698698622e-77	IAFs-ID2	TMSB10
5.55978683695324e-79	-1.29959	0.033	0.346	1.06989637131978e-76	IAFs-ID2	EBF1
6.36911389134613e-79	-0.943477	0.126	0.498	1.21807337396102e-76	IAFs-ID2	CFL1
1.87901347533479e-78	-0.944723	0.125	0.495	3.57150892594002e-76	IAFs-ID2	UBB
1.23188357906838e-77	-0.495691	0.143	0.588	2.3272083565059e-75	IAFs-ID2	RPS27
1.52823821491303e-77	-0.959057	0.096	0.452	2.86956826511731e-75	IAFs-ID2	SH3BGRL3
1.94731275146783e-77	-1.05531	0.042	0.355	3.63443636542026e-75	IAFs-ID2	UTRN
2.98834869596375e-77	-1.07447	0.059	0.38	5.54401313163767e-75	IAFs-ID2	ASAP1
5.00130089154022e-77	-0.838418	0.111	0.469	9.22323239414876e-75	IAFs-ID2	RAC1
5.92884975034074e-77	-1.27486	0.12	0.465	1.08690901162755e-74	IAFs-ID2	IGFBP4
6.32756248448285e-77	-1.11773	0.063	0.386	1.1531796523191e-74	IAFs-ID2	PDLIM5
7.0495549982924e-77	-1.05929	0.046	0.358	1.27724744419354e-74	IAFs-ID2	UBE2E2
1.06826601593701e-76	-1.23884	0.04	0.35	1.92424521545119e-74	IAFs-ID2	SUGCT
2.21509020603555e-76	-0.667986	0.116	0.497	3.96693206724818e-74	IAFs-ID2	CSTB
4.12078795635812e-76	-1.19226	0.117	0.472	7.3373708312579e-74	IAFs-ID2	SULF1
6.06180072426104e-76	-1.06656	0.095	0.423	1.07318120022317e-73	IAFs-ID2	TCF12
2.34251914012049e-75	-1.54819	0.117	0.459	4.12363227268255e-73	IAFs-ID2	S100A4
2.44871431473083e-75	-0.786215	0.136	0.524	4.28621846886952e-73	IAFs-ID2	TXN
3.35573154527458e-75	-1.00647	0.039	0.344	5.84085813121894e-73	IAFs-ID2	DPYD
3.7632581978835e-75	-0.887657	0.049	0.364	6.5135902506607e-73	IAFs-ID2	TBL1XR1
5.67896651115397e-75	-0.915246	0.135	0.506	9.77476335825401e-73	IAFs-ID2	TPM4
8.31884235842384e-75	-1.087	0.024	0.319	1.42394681739606e-72	IAFs-ID2	AUTS2
8.51482013322534e-75	-1.1601	0.022	0.314	1.44948438114059e-72	IAFs-ID2	FBXL7
1.0274933543146e-74	-0.899562	0.072	0.399	1.7395518635724e-72	IAFs-ID2	BRI3
3.51587401299094e-74	-1.01684	0.136	0.488	5.92004394948289e-72	IAFs-ID2	ITGB1
4.00852070524729e-74	-0.999068	0.107	0.439	6.71308045891738e-72	IAFs-ID2	RPS4Y1
8.87150993282862e-74	-1.10466	0.03	0.327	1.47772645558546e-71	IAFs-ID2	WWOX
9.93627079668998e-74	-0.895296	0.131	0.485	1.64623284397352e-71	IAFs-ID2	SUMO2
1.09495272874874e-73	-0.835848	0.128	0.492	1.80445880011136e-71	IAFs-ID2	RPL38
2.85739834129409e-73	-0.999037	0.052	0.356	4.68401668835838e-71	IAFs-ID2	PPP3CA
3.21192421360531e-73	-0.999703	0.136	0.484	5.23746505189052e-71	IAFs-ID2	CALM2
6.95622412189588e-73	-1.32937	0.081	0.395	1.12836510861036e-70	IAFs-ID2	COL8A1
1.07283115289442e-72	-1.1143	0.044	0.344	1.73116951973827e-70	IAFs-ID2	GXYLT2
1.2421996170386e-72	-1.07449	0.033	0.329	1.99408438005648e-70	IAFs-ID2	MAML2
1.73937028943633e-72	-0.90226	0.059	0.371	2.77779228388228e-70	IAFs-ID2	UBE2H
6.17675053381058e-72	-0.798302	0.125	0.48	9.8137479506933e-70	IAFs-ID2	NDUFS5
1.18155231022437e-71	0.572542695195336	0.932	0.859	1.86769661609037e-69	IAFs-ID2	RPL36
1.53454091879428e-71	-1.09684	0.03	0.319	2.41335770284692e-69	IAFs-ID2	CASC15
2.43265501617422e-71	-0.950444	0.03	0.321	3.80649079349038e-69	IAFs-ID2	SIK3
5.06578944015041e-71	-0.918693	0.093	0.417	7.88684866506231e-69	IAFs-ID2	CALR
7.09596455972e-71	-0.881342	0.125	0.468	1.09923586994623e-68	IAFs-ID2	SSR4
8.43132209029376e-71	-1.13071	0.109	0.434	1.29959811443523e-68	IAFs-ID2	TPM2
9.15421360440434e-71	-1.06261	0.067	0.37	1.4040388410478e-68	IAFs-ID2	FILIP1L
2.06204643554823e-70	-0.849863	0.127	0.478	3.14710949094361e-68	IAFs-ID2	RPL36AL
2.18436202016217e-70	-0.899012	0.132	0.493	3.31744627983649e-68	IAFs-ID2	NNMT
2.40426020871911e-70	-0.842417	0.135	0.499	3.63359950178222e-68	IAFs-ID2	HLA-C
2.78339183408102e-70	-1.01484	0.026	0.311	4.18616727201448e-68	IAFs-ID2	TANC2
3.63900381255881e-70	-1.01423	0.098	0.412	5.44655150341531e-68	IAFs-ID2	LMNA
8.57224363184487e-70	-1.06492	0.188	0.529	1.2768521740472e-67	IAFs-ID2	JUND
2.439840220026e-69	-1.17101	0.073	0.373	3.6168004639639e-67	IAFs-ID2	HTRA1
2.6759569411701e-69	-1.06268	0.05	0.342	3.94792847387295e-67	IAFs-ID2	PEAK1
2.81067909190842e-69	-0.965374	0.024	0.301	4.12703600120884e-67	IAFs-ID2	PTPRM
3.23281148239073e-69	-0.967028	0.13	0.48	4.72447949752027e-67	IAFs-ID2	C1S
3.36564588774379e-69	-0.923513	0.141	0.515	4.89551365699898e-67	IAFs-ID2	FOS
3.96625341324843e-69	0.537721365337558	0.994	0.951	5.7421711798721e-67	IAFs-ID2	ACTB
5.39353253941773e-69	-1.04586	0.05	0.341	7.77220582029024e-67	IAFs-ID2	SH3PXD2B
5.53454920316384e-69	-0.968672	0.116	0.441	7.93849089872324e-67	IAFs-ID2	GPX4
7.07504439217114e-69	-0.986102	0.077	0.38	1.01013375741127e-66	IAFs-ID2	PTEN
8.00300066821947e-69	-1.12852	0.077	0.38	1.13738058120539e-66	IAFs-ID2	NBL1
9.53911743779853e-69	-0.83225	0.116	0.454	1.34950199295833e-66	IAFs-ID2	YWHAZ
2.1366837966853e-68	-0.649752	0.125	0.485	3.00903351767746e-66	IAFs-ID2	HINT1
2.84121183465087e-68	-0.879811	0.136	0.501	3.98309615661327e-66	IAFs-ID2	C1R
2.95625395771659e-68	-0.991116	0.097	0.406	4.12570541071961e-66	IAFs-ID2	CLIC4
3.18545896181226e-68	0.509920003473243	0.964	0.874	4.42564527151872e-66	IAFs-ID2	RPL3
4.54048107941248e-68	-0.864224	0.102	0.422	6.28005289296238e-66	IAFs-ID2	NDUFA13
5.25894877855482e-68	-0.965829	0.072	0.375	7.24145560254157e-66	IAFs-ID2	SQSTM1
9.01852662094002e-68	-1.00916	0.022	0.294	1.23633624676975e-65	IAFs-ID2	CACNA1C
1.60444194179456e-67	-1.32012	0.032	0.311	2.18981586963344e-65	IAFs-ID2	KIF26B
2.21781895257359e-67	-0.850297	0.077	0.386	3.01370468371205e-65	IAFs-ID2	NDUFC2
2.53403622120822e-67	-0.795915	0.134	0.483	3.4283628910687e-65	IAFs-ID2	HSP90B1
2.8929923816877e-67	-1.04609	0.119	0.438	3.8969865204108e-65	IAFs-ID2	ANTXR1
4.10398840655469e-67	-0.884057	0.054	0.342	5.50431899618517e-65	IAFs-ID2	N4BP2L2
4.79818469008688e-67	-0.839533	0.094	0.402	6.40764474432205e-65	IAFs-ID2	CAST
7.09930801617921e-67	-1.41329	0.077	0.393	9.43994682220018e-65	IAFs-ID2	S100A2
8.4238170285236e-67	-0.856251	0.108	0.439	1.11532777426375e-64	IAFs-ID2	MT1E
1.28530268450969e-66	-0.881209	0.105	0.417	1.69452118176507e-64	IAFs-ID2	DST
1.29617858383629e-66	-0.922345	0.116	0.446	1.70161885103458e-64	IAFs-ID2	FBN1
1.43756833071549e-66	-0.794659	0.092	0.406	1.87927181528385e-64	IAFs-ID2	GUK1
1.58115137852102e-66	-0.955055	0.031	0.306	2.0582870592159e-64	IAFs-ID2	ZFHX3
1.95809322173025e-66	-1.79284	0.049	0.341	2.5383114726212e-64	IAFs-ID2	KRT14
3.24172770094943e-66	0.669119734685384	0.995	0.95	4.18480031795063e-64	IAFs-ID2	COL1A1
3.33844209560101e-66	-0.875036	0.059	0.347	4.29176817451911e-64	IAFs-ID2	ADK
3.58286997058069e-66	-0.892667	0.03	0.303	4.58696187721203e-64	IAFs-ID2	RABGAP1L
4.39750304488141e-66	-0.844563	0.115	0.428	5.60672589862205e-64	IAFs-ID2	NAP1L1
6.53064688157227e-66	-0.734725	0.138	0.498	8.29231564282262e-64	IAFs-ID2	RPS29
6.90606117354303e-66	-1.17482	0.04	0.321	8.73320764402898e-64	IAFs-ID2	IGFBP6
1.05248137107519e-65	-0.993191	0.131	0.459	1.32552755441673e-63	IAFs-ID2	SELENOM
1.07121834883083e-65	-0.896272	0.047	0.328	1.34366343657801e-63	IAFs-ID2	PTK2
1.77417955541611e-65	-1.03563	0.113	0.417	2.2164367333025e-63	IAFs-ID2	OST4
1.92356630342452e-65	0.70657014687003	0.755	0.518	2.39341089207625e-63	IAFs-ID2	TRAM1
6.53322321821491e-65	-0.730043	0.028	0.299	8.09649286986937e-63	IAFs-ID2	SEPTIN2
7.03058141929399e-65	-1.17528	0.117	0.443	8.67814635587914e-63	IAFs-ID2	HSPA1A
8.18376848509328e-65	-0.897326	0.124	0.44	1.00614886986175e-62	IAFs-ID2	ANXA5
1.03135825249294e-64	0.676666100617148	0.782	0.524	1.26298582524649e-62	IAFs-ID2	LAMA4
1.31013932490272e-64	-0.818846	0.032	0.306	1.59806049465103e-62	IAFs-ID2	PARD3
1.55975683707745e-64	-0.862109	0.028	0.293	1.8950739735817e-62	IAFs-ID2	MYO1D
2.21690226599584e-64	-0.995263	0.056	0.34	2.68297132832355e-62	IAFs-ID2	TSC22D3
3.39076808172627e-64	-1.16807	0.039	0.307	4.08765668124682e-62	IAFs-ID2	LRMDA
3.61247691780312e-64	0.641579442358029	0.852	0.714	4.33805270803784e-62	IAFs-ID2	COX4I1
3.63245751392862e-64	-1.22785	0.05	0.324	4.34520458287786e-62	IAFs-ID2	NEGR1
4.15961436352291e-64	-0.772187	0.065	0.356	4.95666046964103e-62	IAFs-ID2	MZT2B
4.1776519727413e-64	-0.894901	0.134	0.451	4.95908097392609e-62	IAFs-ID2	EID1
4.81811823717584e-64	0.748229958219223	0.846	0.64	5.69751676428175e-62	IAFs-ID2	PCOLCE
4.87303225646184e-64	-0.992704	0.099	0.41	5.74054316995059e-62	IAFs-ID2	CEBPD
6.24167427645935e-64	0.586562332320442	0.889	0.76	7.32498304671453e-62	IAFs-ID2	MYL12B
1.16555422461468e-63	-0.939144	0.033	0.299	1.36268682969856e-61	IAFs-ID2	TENM4
1.37488349550497e-63	-1.28663	0.042	0.31	1.6013774608171e-61	IAFs-ID2	GPC6
2.45074610692887e-63	-0.694255	0.139	0.492	2.84378336647454e-61	IAFs-ID2	NPM1
2.89879228872937e-63	-0.769397	0.086	0.387	3.35113368244079e-61	IAFs-ID2	NDUFA11
3.48602020707537e-63	-0.995021	0.125	0.437	4.01501405411186e-61	IAFs-ID2	THBS2
4.36278332754537e-63	0.780152941655787	0.67	0.392	5.00621307607447e-61	IAFs-ID2	FMOD
6.85760242619593e-63	-0.841371	0.048	0.331	7.839934995144e-61	IAFs-ID2	EIF4A1
6.98602058018782e-63	-0.818208	0.086	0.379	7.95738564762423e-61	IAFs-ID2	MTDH
9.47147213859396e-63	-0.858755	0.077	0.375	1.07489065860043e-60	IAFs-ID2	ARID1B
1.30649323246362e-62	-0.863182	0.026	0.286	1.47729099737912e-60	IAFs-ID2	RERE
1.83566331517212e-62	0.551376884540333	0.905	0.798	2.06809166656955e-60	IAFs-ID2	RPL27
2.17217348877227e-62	-0.758055	0.103	0.414	2.43834344308487e-60	IAFs-ID2	EIF3K
2.47832083506508e-62	0.75781238692573	0.842	0.692	2.77196159249048e-60	IAFs-ID2	HSPA8
2.69114836917527e-62	-1.31491	0.015	0.264	2.99917837315785e-60	IAFs-ID2	KCND2
2.75012273306946e-62	-0.810301	0.069	0.353	3.05391765290172e-60	IAFs-ID2	PTMS
3.16460062261388e-62	-0.822295	0.043	0.312	3.50163058892225e-60	IAFs-ID2	SPIDR
3.34082572653623e-62	0.574435330811754	0.901	0.728	3.68346842204788e-60	IAFs-ID2	NUCKS1
3.55940861152978e-62	-0.92935	0.072	0.35	3.91055310646864e-60	IAFs-ID2	MXRA8
4.34310155121154e-62	-0.812725	0.134	0.465	4.75469866641823e-60	IAFs-ID2	NDUFA4
5.10678106286793e-62	-0.767834	0.129	0.467	5.57106658062585e-60	IAFs-ID2	FSTL1
5.1400183597425e-62	-0.982515	0.024	0.277	5.58765083584358e-60	IAFs-ID2	MIR99AHG
6.07434887353746e-62	-0.858565	0.043	0.308	6.58026142657124e-60	IAFs-ID2	TEAD1
6.19521901552018e-62	-0.856733	0.093	0.389	6.68781447870544e-60	IAFs-ID2	TUBB
1.30028555091133e-61	-0.872172	0.024	0.276	1.3988002409144e-59	IAFs-ID2	PRICKLE2
1.42818730366583e-61	-0.202509	0.133	0.502	1.53107609142473e-59	IAFs-ID2	MT-ND5
1.50542501257287e-61	-1.01326	0.065	0.337	1.60831302550112e-59	IAFs-ID2	EDIL3
2.31445906099746e-61	-0.852718	0.081	0.362	2.46414332054376e-59	IAFs-ID2	JAK1
2.70913387992845e-61	0.781374176185067	0.79	0.58	2.87446526945011e-59	IAFs-ID2	CD9
3.78355473129608e-61	-0.797967	0.075	0.36	4.00075401655341e-59	IAFs-ID2	P4HB
4.15300909670999e-61	0.732145319860955	0.759	0.526	4.37648053858058e-59	IAFs-ID2	NPC2
5.27329411212397e-61	-1.04688	0.025	0.276	5.53821010785847e-59	IAFs-ID2	ARL15
5.71642580259845e-61	-0.897277	0.134	0.471	5.98332108838193e-59	IAFs-ID2	JUN
8.08410513050113e-61	-0.950845	0.073	0.347	8.43305539236317e-59	IAFs-ID2	PAM
1.12626474985839e-60	-0.860069	0.035	0.296	1.1709373986615e-58	IAFs-ID2	EXT1
1.1321071955629e-60	0.576603673230665	0.865	0.688	1.17307508805785e-58	IAFs-ID2	RHOA
1.80644768284882e-60	-0.845038	0.019	0.266	1.86557873700074e-58	IAFs-ID2	IMMP2L
3.38953315654383e-60	-0.835306	0.037	0.292	3.48885436066581e-58	IAFs-ID2	CDC42BPA
5.76889723779144e-60	-0.865281	0.105	0.406	5.91827729209452e-58	IAFs-ID2	THY1
6.9409619310506e-60	-0.656868	0.139	0.483	7.09719084316203e-58	IAFs-ID2	RPS26
7.19271975785826e-60	-0.72423	0.075	0.356	7.33042248480147e-58	IAFs-ID2	WASF2
1.27833343504171e-59	-0.821982	0.021	0.264	1.29853529457253e-57	IAFs-ID2	MBD5
1.67761510451297e-59	0.727900111952868	0.743	0.516	1.69855788130787e-57	IAFs-ID2	SRSF11
1.77197785001043e-59	-0.91984	0.034	0.286	1.78825464980532e-57	IAFs-ID2	CAMK2D
2.03508456300919e-59	0.594780618542219	0.818	0.636	2.0471100626997e-57	IAFs-ID2	TPI1
2.24513717219002e-59	-0.815576	0.079	0.36	2.25109514138483e-57	IAFs-ID2	PPP1CB
2.45209779771576e-59	-0.899738	0.104	0.393	2.4506739989945e-57	IAFs-ID2	ARID5B
2.54108196661669e-59	-1.42825	0.1	0.404	2.53144056237036e-57	IAFs-ID2	S100A9
2.96598667858759e-59	-0.852471	0.077	0.349	2.94526279730772e-57	IAFs-ID2	LIMS1
5.53569809275247e-59	-0.751383	0.094	0.384	5.47945681500502e-57	IAFs-ID2	TBCA
7.45934532999282e-59	-1.10259	0.256	0.557	7.3600457647719e-57	IAFs-ID2	RORA
8.88890093453198e-59	0.55694248773223	0.873	0.723	8.7427278969419e-57	IAFs-ID2	SKP1
1.13520507817895e-58	-0.998646	0.034	0.284	1.11300391557406e-56	IAFs-ID2	DLC1
1.54253947953967e-58	0.591629711184607	0.869	0.714	1.50760120363085e-56	IAFs-ID2	LGALS3
1.62993876569923e-58	0.54992849197545	0.91	0.822	1.5880114100281e-56	IAFs-ID2	RPL23
1.82134357222279e-58	-0.731774	0.123	0.433	1.76892998603782e-56	IAFs-ID2	EEF2
2.48605768829743e-58	-0.734312	0.027	0.273	2.40696997808847e-56	IAFs-ID2	GNAQ
3.10278700042531e-58	0.473499966259941	0.975	0.914	2.99472108558183e-56	IAFs-ID2	RPL18A
3.48218587559537e-58	-0.874471	0.086	0.357	3.35046840986633e-56	IAFs-ID2	PPIC
3.72665435118322e-58	-0.7063	0.118	0.426	3.57458839344763e-56	IAFs-ID2	ARPC2
3.91025570990116e-58	-1.03953	0.025	0.272	3.73912167914068e-56	IAFs-ID2	CRIP1
4.00776769100306e-58	-0.815107	0.016	0.252	3.82057411085098e-56	IAFs-ID2	MRTFA
5.21334543300432e-58	-0.899451	0.05	0.307	4.95459718421288e-56	IAFs-ID2	PTPRK
6.02385745395519e-58	0.659255903449006	0.826	0.663	5.70737466784219e-56	IAFs-ID2	COL5A1
6.85512789869869e-58	-0.598803	0.037	0.296	6.4751698950452e-56	IAFs-ID2	ATP6V0C
7.98042467099747e-58	-0.963216	0.06	0.321	7.51518289230528e-56	IAFs-ID2	GALNT1
1.33802028314914e-57	0.751061329395442	0.677	0.416	1.25619831553111e-55	IAFs-ID2	SF3B1
1.43417625467308e-57	-0.919838	0.057	0.316	1.34240630580911e-55	IAFs-ID2	UACA
1.70104014916485e-57	-0.937642	0.039	0.291	1.58739837052486e-55	IAFs-ID2	MYO1E
1.72364572323323e-57	-1.04063	0.024	0.263	1.60366341733369e-55	IAFs-ID2	SNED1
1.93704397441169e-57	-0.768607	0.02	0.258	1.79681126991685e-55	IAFs-ID2	AFF1
2.92843686737743e-57	-0.737379	0.051	0.307	2.70832331418172e-55	IAFs-ID2	DNAJC1
3.87289618572097e-57	-0.894668	0.105	0.382	3.5637031434316e-55	IAFs-ID2	MGST3
3.87634097003566e-57	-0.830879	0.067	0.329	3.5637031434316e-55	IAFs-ID2	CHD9
3.94018496615354e-57	-1.03145	0.044	0.299	3.61168078761447e-55	IAFs-ID2	GLIS3
4.47132941704801e-57	-0.815193	0.048	0.3	4.08645215336228e-55	IAFs-ID2	VGLL4
5.53823703095e-57	0.439661679335225	0.977	0.936	5.04663704979097e-55	IAFs-ID2	RPS13
1.15894474379409e-56	-0.795603	0.091	0.366	1.05297437103309e-54	IAFs-ID2	APP
1.4266229382338e-56	-0.919769	0.064	0.321	1.29238689685262e-54	IAFs-ID2	MIR4435-2HG
1.56896659072371e-56	-0.626614	0.038	0.291	1.41719308786595e-54	IAFs-ID2	ARL6IP4
1.90271901440911e-56	0.908968079254149	0.533	0.248	1.71366396815184e-54	IAFs-ID2	ID2
2.03640804790952e-56	-0.764888	0.12	0.42	1.82875345334298e-54	IAFs-ID2	RAB31
2.05474174872087e-56	-1.47307	0.041	0.288	1.83988464910029e-54	IAFs-ID2	GSN
2.42714218719786e-56	-0.683251	0.133	0.441	2.16708124621798e-54	IAFs-ID2	MORF4L1
2.73544073441836e-56	-0.920763	0.125	0.412	2.43532829982039e-54	IAFs-ID2	SERPING1
4.96219145688033e-56	-0.898121	0.027	0.264	4.40511792885577e-54	IAFs-ID2	NAALADL2
5.09225330332635e-56	-0.673449	0.044	0.298	4.50766262410449e-54	IAFs-ID2	CDK2AP1
5.19452888002719e-56	-0.811237	0.089	0.358	4.58509668834764e-54	IAFs-ID2	TTC3
5.64538379089686e-56	-0.896836	0.09	0.373	4.96890001731723e-54	IAFs-ID2	CDK14
6.18313467198437e-56	-0.630042	0.052	0.314	5.42679542230651e-54	IAFs-ID2	PRDX2
1.78325859971588e-55	-0.742845	0.038	0.282	1.55630754750415e-53	IAFs-ID2	ANKRD11
1.99136406466173e-55	-0.863352	0.091	0.362	1.73304610818398e-53	IAFs-ID2	FRMD6
2.81697221458288e-55	-1.06032	0.027	0.265	2.44469000426349e-53	IAFs-ID2	MFAP5
3.0960080863637e-55	0.46423336735679	0.915	0.832	2.67934420479665e-53	IAFs-ID2	GSTP1
3.47636245576577e-55	-0.622221	0.122	0.43	3.0001298497085e-53	IAFs-ID2	UQCRH
4.35618022720068e-55	-0.643195	0.115	0.42	3.74897710553143e-53	IAFs-ID2	ATP5MC3
4.76608675011719e-55	-0.793707	0.055	0.305	4.09038503302302e-53	IAFs-ID2	GOLIM4
4.8316998641792e-55	-0.847546	0.039	0.281	4.13524102740331e-53	IAFs-ID2	SIPA1L1
5.56316447711228e-55	-0.686454	0.048	0.302	4.74815321845434e-53	IAFs-ID2	PPP1R14B
6.48725744289179e-55	0.655712100054489	0.785	0.612	5.52165412350752e-53	IAFs-ID2	SEC62
8.3511846517945e-55	-0.743505	0.109	0.394	7.08866857210677e-53	IAFs-ID2	SELENOW
1.26325756784001e-54	-0.948194	0.034	0.272	1.06935098269998e-52	IAFs-ID2	ANKRD28
1.30462801108828e-54	0.647461210554095	0.892	0.773	1.10136199017812e-52	IAFs-ID2	VCAN
1.5720536269934e-54	-2.03987	0.04	0.283	1.32351536607363e-52	IAFs-ID2	CXCL14
1.83681369642973e-54	-0.801231	0.067	0.321	1.54222661091561e-52	IAFs-ID2	SKIL
1.88101883563138e-54	-0.725375	0.106	0.385	1.57507366393328e-52	IAFs-ID2	GNG5
2.202922937876e-54	-0.85384	0.056	0.305	1.83964847604513e-52	IAFs-ID2	PIK3R1
2.25114415563587e-54	-0.586355	0.129	0.456	1.87486419972878e-52	IAFs-ID2	CTSK
2.29511188073884e-54	-0.804771	0.072	0.332	1.90635807745444e-52	IAFs-ID2	ZFP36L2
2.61356151812206e-54	0.520753529722646	0.93	0.863	2.16506318060047e-52	IAFs-ID2	HSP90AB1
3.00426653346103e-54	-0.740332	0.099	0.371	2.48208495305839e-52	IAFs-ID2	KRT10
3.04007282153724e-54	-0.745939	0.126	0.414	2.50498766374645e-52	IAFs-ID2	SEC31A
3.43017014011042e-54	-0.770469	0.082	0.34	2.81892655917509e-52	IAFs-ID2	NORAD
3.75309279333822e-54	-1.85382	0.083	0.348	3.07614605616944e-52	IAFs-ID2	APOD
3.81021063879273e-54	-0.602792	0.032	0.272	3.11472153063526e-52	IAFs-ID2	PSMB3
4.99112353525322e-54	-0.589553	0.125	0.428	4.06934182550566e-52	IAFs-ID2	UQCRB
5.18565042615856e-54	-0.830955	0.09	0.355	4.21684570874657e-52	IAFs-ID2	S100A13
5.43195427467427e-54	-0.733718	0.13	0.427	4.40557087272142e-52	IAFs-ID2	OSTC
7.3778232704762e-54	-0.699961	0.025	0.255	5.96813891816954e-52	IAFs-ID2	HSPG2
2.2654080686263e-53	-0.642291	0.126	0.432	1.82778314536927e-51	IAFs-ID2	PSAP
2.31620343455173e-53	-0.84521	0.074	0.327	1.86391207296835e-51	IAFs-ID2	ENAH
2.66065918582658e-53	-0.798159	0.041	0.279	2.13555810609531e-51	IAFs-ID2	ETV6
2.81134326819437e-53	-0.749667	0.044	0.287	2.24487209111335e-51	IAFs-ID2	ARIH1
3.53348503448352e-53	-0.885107	0.043	0.281	2.80703675226586e-51	IAFs-ID2	SMYD3
4.42089078294224e-53	-0.882856	0.096	0.363	3.50301888074467e-51	IAFs-ID2	TUBA1A
4.94874313881499e-53	-0.727046	0.034	0.266	3.91127448792771e-51	IAFs-ID2	ZCCHC7
5.10087972689403e-53	0.566722802943565	0.919	0.756	4.02125841472343e-51	IAFs-ID2	CD99
5.59964230325027e-53	-0.73544	0.034	0.266	4.40325172180964e-51	IAFs-ID2	KIF13A
6.63429099281716e-53	-0.918911	0.056	0.296	5.20363553264459e-51	IAFs-ID2	TNS3
7.11191044252908e-53	-0.754184	0.113	0.387	5.56417195278879e-51	IAFs-ID2	SSR2
7.71945236125304e-53	-0.711329	0.336	0.648	6.02428395607913e-51	IAFs-ID2	RPS10
9.90632410333739e-53	-0.808288	0.077	0.327	7.71150083843214e-51	IAFs-ID2	CAVIN1
1.67661002064134e-52	-0.885042	0.079	0.332	1.29977086313529e-50	IAFs-ID2	SVIL
1.6780980738949e-52	0.525490989223572	0.871	0.76	1.29977086313529e-50	IAFs-ID2	RPS20
2.43106574098326e-52	-0.699542	0.122	0.417	1.8736139001777e-50	IAFs-ID2	ZFP36L1
2.64724631110065e-52	-0.621474	0.091	0.365	2.03516092333798e-50	IAFs-ID2	ATP5MD
2.92883271920115e-52	-0.750531	0.083	0.358	2.24606671550223e-50	IAFs-ID2	MT1X
2.9850834756011e-52	-0.689481	0.053	0.297	2.28355200595243e-50	IAFs-ID2	CUX1
3.00967777544978e-52	-0.933014	0.097	0.358	2.29669548864495e-50	IAFs-ID2	PRSS23
3.05317654478121e-52	-0.664149	0.029	0.256	2.32416500516981e-50	IAFs-ID2	NBEAL1
4.09751172940253e-52	-0.621089	0.034	0.266	3.11149775491052e-50	IAFs-ID2	LINC01578
5.26911050162936e-52	-0.744549	0.083	0.336	3.98164833076783e-50	IAFs-ID2	RAB1A
7.044205991405e-52	-0.580828	0.035	0.27	5.29717451518713e-50	IAFs-ID2	TRAPPC5
8.13472867111042e-52	-0.741976	0.038	0.267	6.10242527090419e-50	IAFs-ID2	BMPR2
8.88989597166003e-52	0.703971228341135	0.721	0.535	6.65282021724568e-50	IAFs-ID2	LMAN1
9.09721501053564e-52	-0.6646	0.118	0.404	6.79156422786543e-50	IAFs-ID2	ARF4
1.00901028368663e-51	-0.627508	0.129	0.426	7.51470110797572e-50	IAFs-ID2	TMBIM6
1.11731466316466e-51	-0.551415	0.124	0.423	8.3013532120306e-50	IAFs-ID2	ATP5MG
1.20492149474977e-51	-0.715739	0.108	0.384	8.93083199768839e-50	IAFs-ID2	PNRC1
1.44288268793138e-51	-0.808373	0.034	0.26	1.0669067168852e-49	IAFs-ID2	PDGFC
1.85712173999655e-51	-0.670088	0.075	0.327	1.36993680353745e-49	IAFs-ID2	STMP1
2.68074506057042e-51	-0.967039	0.054	0.29	1.96812425276286e-49	IAFs-ID2	TSHZ2
2.77184837641368e-51	-0.687064	0.094	0.362	2.03019873281439e-49	IAFs-ID2	SERBP1
3.45717092015853e-51	-0.712608	0.03	0.253	2.52618088321584e-49	IAFs-ID2	STXBP5
3.87428493839667e-51	-0.831179	0.12	0.42	2.82430814026837e-49	IAFs-ID2	S100A8
5.04378347675725e-51	-0.689581	0.11	0.384	3.66822769194585e-49	IAFs-ID2	POLR2L
5.31583242884195e-51	-0.768412	0.058	0.307	3.85702857869745e-49	IAFs-ID2	TTC28
5.81676046353764e-51	-0.550393	0.121	0.41	4.21062786638605e-49	IAFs-ID2	COX5B
6.6842742761065e-51	-0.560237	0.038	0.272	4.82732367418022e-49	IAFs-ID2	TOMM5
1.08761034300532e-50	-0.824517	0.1	0.36	7.8033446344961e-49	IAFs-ID2	EMP3
3.37430222182308e-50	-0.685791	0.079	0.334	2.39776677606704e-48	IAFs-ID2	HNRNPU
3.46538259261791e-50	-0.8675	0.038	0.264	2.45685316898142e-48	IAFs-ID2	NFIB
3.90820969891385e-50	0.625789231057861	0.8	0.651	2.76447837652395e-48	IAFs-ID2	CAPZB
4.02548730358167e-50	-0.896326	0.069	0.308	2.84094869338422e-48	IAFs-ID2	ADAM12
4.06422036328823e-50	-0.668603	0.109	0.38	2.86176534762263e-48	IAFs-ID2	CLIC1
4.28893651696473e-50	0.633460522605245	0.773	0.614	3.01314809906125e-48	IAFs-ID2	SNRPD2
4.85917331825269e-50	-0.634455	0.1	0.364	3.4060386367897e-48	IAFs-ID2	ARPC5
5.61125961395724e-50	-0.855968	0.045	0.272	3.92433510969804e-48	IAFs-ID2	HMCN1
6.75279964998692e-50	-0.596591	0.055	0.296	4.71205492693457e-48	IAFs-ID2	SELENOH
7.94028327365345e-50	-0.731473	0.084	0.333	5.52822149178273e-48	IAFs-ID2	IQGAP1
1.04330075235411e-49	-0.616777	0.102	0.367	7.23121787683113e-48	IAFs-ID2	HNRNPK
1.44559488314104e-49	-0.881495	0.074	0.312	9.98223254383903e-48	IAFs-ID2	LHFPL6
1.44665367380535e-49	-0.540185	0.043	0.276	9.98223254383903e-48	IAFs-ID2	NDUFV2
1.59931990586285e-49	-0.690077	0.042	0.265	1.1011139849654e-47	IAFs-ID2	MSRB3
1.60652170329767e-49	-0.525518	0.132	0.438	1.10361985391504e-47	IAFs-ID2	CTSB
1.73756082595438e-49	-0.750802	0.097	0.351	1.19099799800262e-47	IAFs-ID2	PTTG1IP
2.64880313868004e-49	-0.658325	0.096	0.356	1.80363118335351e-47	IAFs-ID2	HNRNPDL
2.6551220731642e-49	-0.712408	0.061	0.295	1.80396912435906e-47	IAFs-ID2	ITGAV
2.70732929024697e-49	-0.688909	0.047	0.276	1.83541523130048e-47	IAFs-ID2	MXRA7
2.7529480781465e-49	-0.79381	0.093	0.353	1.86226719120382e-47	IAFs-ID2	TRIO
2.89505233985218e-49	-0.63054	0.036	0.257	1.95412879288236e-47	IAFs-ID2	GTF2I
3.56166442570496e-49	-0.518357	0.031	0.253	2.39885841819981e-47	IAFs-ID2	RBIS
3.8925036861562e-49	-0.728095	0.071	0.307	2.61599889814515e-47	IAFs-ID2	REEP3
3.96235057021551e-49	-0.813518	0.043	0.27	2.6571763066324e-47	IAFs-ID2	TXNIP
4.44051506147789e-49	-0.750307	0.087	0.336	2.97140470053365e-47	IAFs-ID2	ARL6IP5
5.01265800367427e-49	-0.612328	0.033	0.258	3.3470295316775e-47	IAFs-ID2	TUBA1C
6.56429799745098e-49	-0.425669	0.131	0.437	4.36427211495765e-47	IAFs-ID2	COX6C
7.03473175945564e-49	-0.575813	0.071	0.312	4.66702482594121e-47	IAFs-ID2	C9orf16
7.06036808551266e-49	-1.09419	0.04	0.261	4.67402401763575e-47	IAFs-ID2	SDK1
7.85134105168587e-49	0.649164295727072	0.751	0.607	5.17553720134748e-47	IAFs-ID2	COX7A2
1.03898532915329e-48	-0.635817	0.078	0.325	6.83436167045163e-47	IAFs-ID2	NDUFA12
1.21814108470453e-48	-0.914137	0.062	0.296	7.99585743354146e-47	IAFs-ID2	FNDC1
1.29303162972852e-48	-0.606399	0.1	0.361	8.46949385882642e-47	IAFs-ID2	SON
1.50007515058952e-48	-0.569093	0.13	0.414	9.80492158556212e-47	IAFs-ID2	ATP5PF
1.57925160690369e-48	0.425248400121558	0.989	0.894	1.03007101652821e-46	IAFs-ID2	VIM
1.59671445187047e-48	-0.799799	0.085	0.334	1.03927325940864e-46	IAFs-ID2	CEBPB
2.05753643429184e-48	-0.685451	0.046	0.271	1.33640657876792e-46	IAFs-ID2	YAP1
2.30450787297447e-48	-0.626817	0.131	0.416	1.49368750879697e-46	IAFs-ID2	RPS27L
2.49985659912648e-48	-0.793941	0.063	0.295	1.61692186125546e-46	IAFs-ID2	ZEB2
3.13813086175752e-48	-0.875015	0.066	0.297	2.02553271581191e-46	IAFs-ID2	LPAR1
3.60850468952756e-48	-1.05742	0.066	0.293	2.32429713702584e-46	IAFs-ID2	NTM
3.66448196916213e-48	-0.554965	0.035	0.255	2.35545602424442e-46	IAFs-ID2	UBE2V1
4.1883569222699e-48	-0.726396	0.073	0.312	2.68661851274878e-46	IAFs-ID2	STAT3
4.98743873320266e-48	-0.843856	0.05	0.274	3.19257906677861e-46	IAFs-ID2	MAP3K5
7.63325033287676e-48	-0.659039	0.059	0.292	4.87615178996264e-46	IAFs-ID2	NDUFB8
1.09451376993033e-47	-0.637406	0.103	0.358	6.97741267900854e-46	IAFs-ID2	UBXN4
1.1459343020996e-47	-0.596411	0.13	0.408	7.27527388271511e-46	IAFs-ID2	UQCRQ
1.37721687261306e-47	-0.656215	0.072	0.308	8.72575319985644e-46	IAFs-ID2	NFIC
1.68324071193995e-47	-0.744356	0.066	0.295	1.06428905586374e-45	IAFs-ID2	MYOF
3.06255493537621e-47	-1.06309	0.075	0.303	1.92853815056556e-45	IAFs-ID2	LSAMP
3.81463949785364e-47	-0.69436	0.116	0.376	2.38757900853538e-45	IAFs-ID2	COMMD6
4.06258695798034e-47	-0.600525	0.439	0.712	2.53764252282554e-45	IAFs-ID2	RPS15A
5.29142666819224e-47	-0.595003	0.077	0.321	3.2985710469604e-45	IAFs-ID2	HMGN2
6.14104679312523e-47	-0.633108	0.102	0.353	3.80523823489212e-45	IAFs-ID2	SEC11A
8.80895085144896e-47	0.519127041829457	0.852	0.729	5.43663177847792e-45	IAFs-ID2	DYNLL1
9.71483066136797e-47	-0.691021	0.084	0.322	5.98379490160045e-45	IAFs-ID2	RHOBTB3
1.15975830763638e-46	0.667838357850913	0.678	0.474	7.12929204110917e-45	IAFs-ID2	CSDE1
1.22519213209625e-46	-0.557572	0.116	0.387	7.51661438348637e-45	IAFs-ID2	TAGLN2
1.75354067820161e-46	-0.640673	0.047	0.264	1.07156207676612e-44	IAFs-ID2	NF1
1.99117864551987e-46	-0.704356	0.081	0.317	1.21199797240662e-44	IAFs-ID2	ADD3
2.03885493279458e-46	0.702971061219438	0.721	0.541	1.23858438289885e-44	IAFs-ID2	TSC22D1
2.17732964074113e-46	0.56363857916575	0.784	0.671	1.32011794382469e-44	IAFs-ID2	ELOB
2.72351198041936e-46	0.737744030333053	0.822	0.652	1.64163128749713e-44	IAFs-ID2	POSTN
3.75395342392156e-46	-0.616504	0.054	0.276	2.25834922291141e-44	IAFs-ID2	BPTF
4.60552344789155e-46	0.5445707320244	0.83	0.706	2.75460091626595e-44	IAFs-ID2	PFDN5
5.29702122935866e-46	-0.727194	0.069	0.294	3.16208693117515e-44	IAFs-ID2	FLNA
6.29326099579608e-46	-0.581549	0.079	0.325	3.72806524228976e-44	IAFs-ID2	HNRNPA3
6.93013102859318e-46	0.668510234842671	0.683	0.466	4.09750609786019e-44	IAFs-ID2	PDGFRL
9.08283663394489e-46	-0.526978	0.127	0.411	5.36008465891201e-44	IAFs-ID2	PDIA3
1.1769341009917e-45	0.4142867181717	0.957	0.915	6.91912188176943e-44	IAFs-ID2	RPS15
1.78402830091627e-45	-0.670901	0.075	0.303	1.04288235507524e-43	IAFs-ID2	VKORC1
1.91706488441782e-45	-0.598445	0.105	0.359	1.11854056966163e-43	IAFs-ID2	SAP18
2.29414841465952e-45	0.66815898488226	0.634	0.417	1.33603958990566e-43	IAFs-ID2	TMED2
2.32906594105531e-45	-0.608753	0.047	0.264	1.35382966202206e-43	IAFs-ID2	R3HDM2
2.60806885743075e-45	0.44286814922966	0.694	0.412	1.51316833971759e-43	IAFs-ID2	KRT17
3.65941141571193e-45	-0.719986	0.057	0.275	2.11522172540274e-43	IAFs-ID2	STAT2
4.35032206297471e-45	-0.820037	0.128	0.396	2.50990089674269e-43	IAFs-ID2	JUNB
4.52150851237408e-45	-0.72717	0.045	0.255	2.60381741134524e-43	IAFs-ID2	TACC1
5.46367114029002e-45	-0.69859	0.073	0.297	3.1347307271938e-43	IAFs-ID2	DDR2
5.65472332837231e-45	-0.649021	0.067	0.291	3.23834820997469e-43	IAFs-ID2	GOLGA4
5.79038722030416e-45	0.65049857302661	0.696	0.513	3.30992208227792e-43	IAFs-ID2	CANX
6.10735339741368e-45	-0.579829	0.092	0.338	3.48467813920204e-43	IAFs-ID2	COX8A
6.9917787549397e-45	-0.584631	0.133	0.409	3.97466586028517e-43	IAFs-ID2	RPL4
7.17176505376304e-45	0.533091075183584	0.807	0.679	4.0620772375811e-43	IAFs-ID2	HNRNPA2B1
8.06625103221141e-45	0.755264083694502	0.777	0.568	4.56037572043748e-43	IAFs-ID2	ASPN
1.18426935814167e-44	-0.690498	0.121	0.373	6.65898970126046e-43	IAFs-ID2	SERPINH1
1.42358685448614e-44	-0.713688	0.045	0.253	7.99013911697275e-43	IAFs-ID2	DOCK1
1.89097011271707e-44	-0.631996	0.055	0.271	1.05560425283244e-42	IAFs-ID2	BASP1
1.99064776394235e-44	-0.64338	0.045	0.257	1.10725761261153e-42	IAFs-ID2	CTNND1
2.07573180438034e-44	-0.611945	0.098	0.339	1.15251474486222e-42	IAFs-ID2	TRMT112
2.10393063696081e-44	-0.65463	0.075	0.3	1.16608191403077e-42	IAFs-ID2	SRRM2
2.42890686232373e-44	-0.707181	0.084	0.314	1.34180604887852e-42	IAFs-ID2	NUPR1
2.93977889799893e-44	0.446430942149526	0.946	0.887	1.61776607136417e-42	IAFs-ID2	RPL5
4.70932291961002e-44	0.616056725076451	0.73	0.569	2.58237597690899e-42	IAFs-ID2	C11orf58
4.72138909554448e-44	-0.689786	0.052	0.261	2.58441832081553e-42	IAFs-ID2	FARP1
6.28482043097109e-44	-0.619559	0.048	0.257	3.42207920197445e-42	IAFs-ID2	NIPBL
6.63808023087565e-44	-0.634613	0.057	0.273	3.60808774935069e-42	IAFs-ID2	C4orf48
7.3372798360811e-44	-0.751026	0.067	0.286	3.98114892962285e-42	IAFs-ID2	ROBO1
8.38331981212545e-44	-0.626796	0.108	0.353	4.54076948285438e-42	IAFs-ID2	YWHAB
1.08310681387646e-43	-0.873985	0.083	0.314	5.84613507099658e-42	IAFs-ID2	DIO2
1.1105769306528e-43	-0.579739	0.115	0.367	5.98398164617129e-42	IAFs-ID2	UBL5
1.14584770191962e-43	0.628448331500229	0.725	0.557	6.16330789945726e-42	IAFs-ID2	RBM39
1.15761904285039e-43	0.588983731699847	0.743	0.577	6.21583244117694e-42	IAFs-ID2	TMEM59
2.88858337942738e-43	0.813506149981384	0.689	0.504	1.54300155623136e-41	IAFs-ID2	IGFBP5
3.06991490604742e-43	0.625569006745813	0.639	0.42	1.63704137038143e-41	IAFs-ID2	RPN2
3.89352428898587e-43	-0.656803	0.047	0.253	2.0726661429787e-41	IAFs-ID2	TRA2A
5.39445442311122e-43	-0.870231	0.071	0.287	2.85206462349543e-41	IAFs-ID2	RHOB
7.31235166258491e-43	-0.838695	0.048	0.255	3.83335497817607e-41	IAFs-ID2	THBS1
8.07637465400543e-43	0.56618289373737	0.769	0.603	4.21249561498983e-41	IAFs-ID2	CNN3
8.66059166738484e-43	-0.723681	0.057	0.266	4.50962102586415e-41	IAFs-ID2	PSD3
1.0822389150459e-42	-0.541447	0.075	0.302	5.62582652113288e-41	IAFs-ID2	ATP5ME
1.15570438229021e-42	-0.578339	0.076	0.307	5.99766049784175e-41	IAFs-ID2	RPL22L1
2.24579381369623e-42	-0.57164	0.122	0.371	1.15772352638829e-40	IAFs-ID2	TMEM50A
2.41833365955377e-42	-0.421179	0.13	0.409	1.24459822990523e-40	IAFs-ID2	IFITM2
2.57872586901388e-42	-0.678492	0.091	0.315	1.32494336440776e-40	IAFs-ID2	RBMS1
2.63876945827548e-42	-0.776573	0.056	0.271	1.35354892973992e-40	IAFs-ID2	SAMD4A
2.97038557860315e-42	-1.35652	0.093	0.314	1.52113199993856e-40	IAFs-ID2	LAMA2
3.88850527298939e-42	-0.618142	0.059	0.268	1.97822118830472e-40	IAFs-ID2	MBNL2
4.4119702384664e-42	-0.449018	0.126	0.393	2.24084691685518e-40	IAFs-ID2	UQCR10
5.00894632068513e-42	-0.550291	0.065	0.278	2.53988829635788e-40	IAFs-ID2	PTP4A2
9.61763310992617e-42	-0.649058	0.052	0.255	4.82157781572383e-40	IAFs-ID2	CAVIN3
1.10519070694779e-41	-0.588462	0.055	0.259	5.52274491655747e-40	IAFs-ID2	RDX
1.3762792070929e-41	-0.482341	0.116	0.367	6.85528655854536e-40	IAFs-ID2	ATP6V1G1
1.38189574459758e-41	-0.578347	0.061	0.27	6.87221411863921e-40	IAFs-ID2	NCOR1
1.41617011119072e-41	-0.580603	0.118	0.367	7.03137538219727e-40	IAFs-ID2	SLC25A6
1.97973607575678e-41	-0.714814	0.086	0.305	9.78248534275861e-40	IAFs-ID2	PLOD2
2.06470429397754e-41	-0.61098	0.068	0.28	1.01860937000019e-39	IAFs-ID2	SCAF11
2.1494248140763e-41	0.678960268878623	0.688	0.52	1.05871986629113e-39	IAFs-ID2	RRBP1
2.48749477822147e-41	0.593723099145037	0.739	0.588	1.21942346865281e-39	IAFs-ID2	SEM1
2.77560637582931e-41	-0.586387	0.079	0.297	1.35636966460479e-39	IAFs-ID2	FIS1
3.04562660763175e-41	-0.559305	0.064	0.278	1.47899065137377e-39	IAFs-ID2	GADD45GIP1
3.97738405928034e-41	-0.592669	0.073	0.286	1.92542676444724e-39	IAFs-ID2	NBDY
6.01064554319611e-41	0.689973956124359	0.621	0.43	2.8998768060228e-39	IAFs-ID2	ERLEC1
6.66738412546093e-41	-0.88814	0.097	0.327	3.20759153687936e-39	IAFs-ID2	ELL2
8.26502582411746e-41	-0.541674	0.122	0.366	3.97003147415205e-39	IAFs-ID2	C4orf3
1.01749335571123e-40	-0.544934	0.066	0.275	4.87987293291725e-39	IAFs-ID2	CHURC1
1.26676074259954e-40	-0.54155	0.082	0.304	6.0472698501108e-39	IAFs-ID2	TMBIM4
1.50736731153317e-40	-0.506273	0.126	0.381	7.18480831475704e-39	IAFs-ID2	TOMM7
1.71893982027838e-40	-0.411303	0.113	0.364	8.18067488661516e-39	IAFs-ID2	DBI
1.80040329323159e-40	0.622455264065583	0.715	0.528	8.55522926854311e-39	IAFs-ID2	SOX4
1.91201552840205e-40	-0.636884	0.085	0.31	9.05780811941169e-39	IAFs-ID2	SBF2
2.55125155359738e-40	-0.598502	0.11	0.353	1.20676146005426e-38	IAFs-ID2	H2AFZ
2.80016654032973e-40	-0.714969	0.067	0.281	1.32248109378805e-38	IAFs-ID2	DOCK4
3.30775903502891e-40	-0.63984	0.089	0.31	1.55983242653372e-38	IAFs-ID2	MCL1
3.31296149555332e-40	-0.71992	0.105	0.336	1.5599114446084e-38	IAFs-ID2	PDZRN3
3.78043454650079e-40	-0.549451	0.113	0.352	1.77194286111479e-38	IAFs-ID2	ATP5PO
4.05480217801585e-40	0.934971129481072	0.505	0.285	1.89767191962669e-38	IAFs-ID2	CCL2
5.27301501446099e-40	-1.06533	0.054	0.253	2.46036974665708e-38	IAFs-ID2	MRPS6
6.04402872136929e-40	0.553216212536328	0.805	0.662	2.81588117060847e-38	IAFs-ID2	MMP2
6.13024206842141e-40	-0.55561	0.08	0.299	2.85175915561309e-38	IAFs-ID2	PDIA6
6.33629372483687e-40	-0.554895	0.091	0.314	2.94319418565061e-38	IAFs-ID2	NDUFB10
9.68265346887955e-40	-0.658257	0.064	0.277	4.47743238466905e-38	IAFs-ID2	ZSWIM6
2.60095082060568e-39	-0.642564	0.071	0.273	1.1885347835399e-37	IAFs-ID2	TGFBR2
2.63133221081187e-39	-0.575051	0.115	0.346	1.20064704794365e-37	IAFs-ID2	ARF1
2.67335643433523e-39	-0.700166	0.07	0.271	1.21802836836139e-37	IAFs-ID2	TPST1
2.84277330374203e-39	-0.510096	0.108	0.346	1.2914193914448e-37	IAFs-ID2	NDUFB11
5.46890646740707e-39	-0.567799	0.093	0.322	2.45918229569239e-37	IAFs-ID2	NFAT5
5.57295029089163e-39	-0.56713	0.063	0.263	2.50233544800586e-37	IAFs-ID2	PCMTD1
7.16822057436946e-39	-0.578484	0.093	0.307	3.20933251206813e-37	IAFs-ID2	FAM114A1
8.4139145210823e-39	-0.535921	0.056	0.253	3.76161471417275e-37	IAFs-ID2	COMMD1
8.52135121990152e-39	-0.640967	0.248	0.514	3.8041571108788e-37	IAFs-ID2	CD81
9.45250528768833e-39	0.402236541555757	0.957	0.889	4.20772297159712e-37	IAFs-ID2	MYL6
1.11275575923958e-38	-0.569343	0.088	0.312	4.94625522708188e-37	IAFs-ID2	AKT3
1.22480755661037e-38	0.645023558151849	0.569	0.344	5.43653119181985e-37	IAFs-ID2	TFPI
1.68786118048108e-38	0.513428092205106	0.761	0.625	7.45981670380381e-37	IAFs-ID2	NCL
1.81809555062083e-38	-0.583471	0.07	0.273	8.0125514010433e-37	IAFs-ID2	SULF2
1.85791331803226e-38	0.445881910802384	0.873	0.692	8.17640204819252e-37	IAFs-ID2	SERPINF1
2.35023010924019e-38	0.5436506234603	0.745	0.599	1.03137151904362e-36	IAFs-ID2	PEBP1
2.41235601338428e-38	-0.538426	0.113	0.344	1.05564426563096e-36	IAFs-ID2	LEPROT
2.70665618819906e-38	-0.619252	0.085	0.292	1.18109326792653e-36	IAFs-ID2	PARVA
2.86498055467315e-38	0.698175320320136	0.551	0.339	1.24666892619218e-36	IAFs-ID2	DKK3
3.65018561741846e-38	-0.61295	0.086	0.293	1.58389426889158e-36	IAFs-ID2	CYB5A
3.76582353293713e-38	0.602736047708551	0.738	0.593	1.63178663912529e-36	IAFs-ID2	CFH
5.55698950923242e-38	0.933315194524008	0.591	0.398	2.39786419185291e-36	IAFs-ID2	CXCL12
5.69770856099188e-38	-0.55639	0.081	0.293	2.45175564773126e-36	IAFs-ID2	RBM8A
6.17205488368147e-38	-0.535083	0.098	0.316	2.65012951006549e-36	IAFs-ID2	CNBP
7.88643525570383e-38	-0.731354	0.077	0.284	3.37017292540988e-36	IAFs-ID2	FGF7
1.05286131926341e-37	-0.578935	0.098	0.312	4.48073480678833e-36	IAFs-ID2	GPX8
1.50901970533692e-37	-0.565242	0.066	0.264	6.37823308468602e-36	IAFs-ID2	VPS28
1.58414658023407e-37	-0.537479	0.103	0.324	6.67755501344379e-36	IAFs-ID2	TMED10
2.18534009614134e-37	-0.557764	0.113	0.338	9.17428277217492e-36	IAFs-ID2	SOD1
2.3689499065289e-37	-1.37406	0.069	0.267	9.91821702757816e-36	IAFs-ID2	KRT6A
3.62566456233876e-37	-0.579367	0.104	0.331	1.50981639073091e-35	IAFs-ID2	VPS13B
3.63601260534533e-37	-0.54739	0.064	0.257	1.51209318844039e-35	IAFs-ID2	HOOK3
5.46145062543379e-37	-0.609172	0.087	0.302	2.26514944146171e-35	IAFs-ID2	S100A16
5.62093622130863e-37	-0.464102	0.105	0.332	2.32817975947305e-35	IAFs-ID2	ATP5MF
5.93507641781839e-37	0.464207666732018	0.847	0.723	2.45501385282843e-35	IAFs-ID2	MYL12A
7.62631761970381e-37	-0.486468	0.098	0.319	3.14200229379872e-35	IAFs-ID2	HSBP1
1.00363946489059e-36	0.614118561503624	0.666	0.514	4.0914155133211e-35	IAFs-ID2	RBM3
1.00878576461869e-36	0.667945770140051	0.588	0.406	4.10699087508755e-35	IAFs-ID2	MYDGF
1.09227474406646e-36	-0.515039	0.099	0.314	4.42943142940668e-35	IAFs-ID2	PCBP2
1.51749348349703e-36	0.551821559130228	0.709	0.579	6.1377262540085e-35	IAFs-ID2	DAD1
1.63364987235032e-36	-0.478256	0.105	0.327	6.58176077310243e-35	IAFs-ID2	ANAPC11
1.88369710359991e-36	-0.526836	0.114	0.34	7.56948166844779e-35	IAFs-ID2	IFI16
1.9631806660657e-36	-0.56169	0.092	0.303	7.8786610616642e-35	IAFs-ID2	ZFAS1
2.10149080215313e-36	-0.534343	0.07	0.264	8.41193643828273e-35	IAFs-ID2	CASC4
2.71070688983985e-36	-0.505975	0.09	0.3	1.08225671212653e-34	IAFs-ID2	ATOX1
2.92133221759519e-36	-0.770686	0.085	0.288	1.16484832388075e-34	IAFs-ID2	HSPA1B
3.36460256506435e-36	-0.467389	0.064	0.26	1.33815297395152e-34	IAFs-ID2	NSA2
3.43737750906414e-36	-0.499322	0.062	0.257	1.36534397417725e-34	IAFs-ID2	ANP32B
4.19684607943424e-36	-0.496795	0.069	0.269	1.66274533546076e-34	IAFs-ID2	HMGN1
4.25468999847992e-36	0.632885649487931	0.626	0.449	1.68350964920696e-34	IAFs-ID2	PSMA4
6.07858539688554e-36	-0.539167	0.066	0.257	2.39906665944341e-34	IAFs-ID2	TMEM263
8.66875098027685e-36	-0.769481	0.115	0.334	3.39110155140072e-34	IAFs-ID2	PARD3B
8.90669457986145e-36	-0.570702	0.086	0.288	3.47978829096176e-34	IAFs-ID2	BSG
1.0588927687907e-35	0.662079707138526	0.575	0.39	4.12143414103937e-34	IAFs-ID2	GLT8D2
1.10523351785533e-35	0.587486699975998	0.678	0.54	4.29640462361279e-34	IAFs-ID2	HDLBP
1.84415962732432e-35	-0.532316	0.074	0.27	7.12415879972096e-34	IAFs-ID2	HNRNPD
2.00441129687138e-35	0.683435411755022	0.568	0.377	7.72396402980959e-34	IAFs-ID2	IFNGR1
3.99471129876553e-35	0.554496941786761	0.72	0.609	1.52044404739992e-33	IAFs-ID2	COX6B1
5.1205976639892e-35	-0.53975	0.065	0.251	1.93944201498427e-33	IAFs-ID2	MRFAP1
6.65993181489899e-35	-0.531409	0.073	0.267	2.51631716450245e-33	IAFs-ID2	DRAP1
7.02059629839736e-35	-0.59464	0.098	0.309	2.64613278001152e-33	IAFs-ID2	HSPD1
8.56126464423002e-35	0.665007850266684	0.251	0.073	3.2073168223402e-33	IAFs-ID2	TROVE2
9.01717839493086e-35	-0.596434	0.069	0.257	3.37403648589068e-33	IAFs-ID2	TOP1
9.10409197486576e-35	0.68543406458623	0.543	0.35	3.40244846279e-33	IAFs-ID2	GINM1
1.01889505713314e-34	-0.475835	0.115	0.335	3.79415945433883e-33	IAFs-ID2	BEX3
1.15025179059406e-34	-0.520273	0.074	0.265	4.27303369019006e-33	IAFs-ID2	MRPL41
1.19807035611333e-34	-0.559135	0.077	0.27	4.44534320635967e-33	IAFs-ID2	TCEA1
1.21306281433531e-34	0.487039847345967	0.75	0.658	4.49558757341348e-33	IAFs-ID2	COX7C
1.25281870229025e-34	-0.532138	0.083	0.281	4.63737503397329e-33	IAFs-ID2	JTB
1.41723774739811e-34	-0.512201	0.108	0.328	5.2272452249867e-33	IAFs-ID2	GLS
1.50068422674427e-34	-0.534746	0.117	0.333	5.52187633170913e-33	IAFs-ID2	KDELR2
1.66542337750178e-34	0.73294531477996	0.441	0.229	6.11352453575356e-33	IAFs-ID2	MOXD1
2.12514537231731e-34	0.682936582731236	0.525	0.332	7.77346563460862e-33	IAFs-ID2	OLFML3
2.34995029191157e-34	-0.41553	0.082	0.289	8.57551942803348e-33	IAFs-ID2	COX5A
3.11139515245755e-34	-0.589162	0.077	0.266	1.13009665431934e-32	IAFs-ID2	RCN3
3.77165414813104e-34	-0.515912	0.089	0.288	1.36360946349701e-32	IAFs-ID2	LAMTOR4
3.86101575779633e-34	0.859678185339411	0.675	0.561	1.39419569007047e-32	IAFs-ID2	NFKBIA
4.07648463475473e-34	-0.442978	0.112	0.332	1.47028692612306e-32	IAFs-ID2	ATP5MPL
4.41577001983013e-34	-0.783757	0.101	0.308	1.58895919575351e-32	IAFs-ID2	COL14A1
5.08156895199865e-34	-0.523266	0.116	0.332	1.8243009185495e-32	IAFs-ID2	ATP5F1C
8.45427145252014e-34	0.622952262517378	0.475	0.262	3.0003463704694e-32	IAFs-ID2	CHN1
8.69004229107131e-34	-0.6267	0.087	0.281	3.08049073526283e-32	IAFs-ID2	WTAP
8.76624449877407e-34	0.558329616882835	0.699	0.577	3.10395185212592e-32	IAFs-ID2	NDUFB2
9.17449945951088e-34	-0.517319	0.104	0.312	3.24479842756354e-32	IAFs-ID2	LY6E
9.84190203991385e-34	0.713009847449586	0.601	0.42	3.47687353478462e-32	IAFs-ID2	PPP1R15A
1.04707458702714e-33	-0.5067	0.071	0.255	3.6948137648377e-32	IAFs-ID2	MPZL1
1.14213753955643e-33	-0.465371	0.071	0.257	4.02110286937924e-32	IAFs-ID2	NAA38
1.14618093080309e-33	-0.543713	0.109	0.313	4.03075795665621e-32	IAFs-ID2	ASPH
1.62571705066437e-33	-0.564481	0.092	0.289	5.67206820536976e-32	IAFs-ID2	LAMC1
4.08633002619145e-33	-0.462302	0.118	0.336	1.40513514840692e-31	IAFs-ID2	ATP5PD
4.91043196741483e-33	-0.539955	0.096	0.295	1.68477301455644e-31	IAFs-ID2	DYNLT1
6.37834787233736e-33	0.598068959123191	0.649	0.507	2.18357982078183e-31	IAFs-ID2	WDR83OS
6.80957986873445e-33	-0.533607	0.09	0.286	2.32606839573463e-31	IAFs-ID2	SSB
8.41551396894183e-33	0.663929459959881	0.585	0.408	2.85574429119119e-31	IAFs-ID2	NUCB2
9.28224690442323e-33	-0.49167	0.073	0.255	3.13612403045628e-31	IAFs-ID2	TMEM14B
1.02091571616627e-32	0.478322438337095	0.761	0.631	3.44553493663e-31	IAFs-ID2	AHNAK
1.04514166822811e-32	-0.547223	0.08	0.267	3.52345801578272e-31	IAFs-ID2	VAMP5
1.05605306244508e-32	0.621168197335902	0.556	0.386	3.55251205001882e-31	IAFs-ID2	TMEM230
1.62233941834398e-32	0.629239624517957	0.799	0.685	5.41630601930314e-31	IAFs-ID2	COL12A1
1.62787400701083e-32	0.544419611679812	0.697	0.55	5.42893352908608e-31	IAFs-ID2	PMP22
1.63144128775547e-32	-0.496374	0.115	0.326	5.43497999755268e-31	IAFs-ID2	HLA-E
1.66777403684878e-32	0.378995988086405	0.895	0.828	5.55005104292683e-31	IAFs-ID2	RPS5
2.08553247482884e-32	0.581898515702853	0.694	0.579	6.9032016170029e-31	IAFs-ID2	PKM
2.84820969426666e-32	-0.445308	0.071	0.254	9.35771291068608e-31	IAFs-ID2	CSNK2B
3.59956054594919e-32	-0.484138	0.098	0.292	1.17638802568141e-30	IAFs-ID2	TMEM167A
3.60903769016076e-32	0.599994286390414	0.553	0.364	1.17824242061708e-30	IAFs-ID2	ATP5PB
3.95446794758716e-32	-0.805266	0.308	0.513	1.28559628491233e-30	IAFs-ID2	BICC1
5.85420376921093e-32	-0.434545	0.08	0.269	1.88539439893652e-30	IAFs-ID2	UBE2L3
7.34808347540809e-32	-0.563753	0.168	0.389	2.35915359829112e-30	IAFs-ID2	ATXN1
7.4853994729194e-32	0.609475505428335	0.528	0.336	2.40075203385082e-30	IAFs-ID2	UFM1
9.21280175806758e-32	-0.465309	0.078	0.264	2.93653316942849e-30	IAFs-ID2	TMOD3
1.12285793061365e-31	-0.474785	0.096	0.288	3.56438364818362e-30	IAFs-ID2	SRP9
1.29817385140358e-31	-0.423082	0.088	0.282	4.09990033274065e-30	IAFs-ID2	ATP5MC1
1.38696064686979e-31	0.460632954331714	0.869	0.721	4.37139519443743e-30	IAFs-ID2	AEBP1
1.38967970196829e-31	-0.462727	0.092	0.284	4.37551387463226e-30	IAFs-ID2	EIF3H
1.56140854444218e-31	-0.536723	0.158	0.377	4.90624335942269e-30	IAFs-ID2	RIN2
1.64158527887272e-31	0.418159665395504	0.839	0.749	5.14773229858649e-30	IAFs-ID2	ATP5F1E
2.09768980153655e-31	-0.482657	0.077	0.269	6.54487667987968e-30	IAFs-ID2	NCOA1
2.41796034540859e-31	-0.551979	0.076	0.252	7.50633741697886e-30	IAFs-ID2	SDC2
3.12221432525145e-31	0.542365178715752	0.631	0.474	9.65393654939525e-30	IAFs-ID2	CIRBP
4.02920280907425e-31	-0.450478	0.079	0.262	1.24088232038507e-29	IAFs-ID2	CAMTA1
4.28973417292302e-31	-0.534968	0.14	0.36	1.31719072493063e-29	IAFs-ID2	FOXN3
4.70058630695477e-31	0.305540133085731	0.921	0.801	1.43906684745131e-29	IAFs-ID2	TIMP1
5.51103117308179e-31	0.763687063896631	0.687	0.625	1.67723740475855e-29	IAFs-ID2	EMP1
6.45024676619375e-31	-0.534029	0.103	0.292	1.95539672514887e-29	IAFs-ID2	TCEAL9
7.87768959251535e-31	0.49520753264311	0.69	0.551	2.38113735566157e-29	IAFs-ID2	PPDPF
9.54467140791254e-31	-0.397921	0.082	0.271	2.87938665589042e-29	IAFs-ID2	NDUFB9
1.11327420622738e-30	-0.534643	0.083	0.264	3.34219587764889e-29	IAFs-ID2	OLFML2B
1.33351514155351e-30	-0.594242	0.352	0.582	3.99525342374212e-29	IAFs-ID2	FNDC3B
1.33467409901656e-30	-0.539555	0.092	0.272	3.99525342374212e-29	IAFs-ID2	RHOC
2.1257601790871e-30	-0.662801	0.131	0.34	6.32663802771147e-29	IAFs-ID2	NOX4
2.28365933827687e-30	0.607908768224409	0.595	0.45	6.77704345004732e-29	IAFs-ID2	LIMA1
3.15335642375843e-30	-0.473884	0.077	0.254	9.32226037413011e-29	IAFs-ID2	ISCU
5.28535203985896e-30	0.598083663887703	0.599	0.45	1.55214006539251e-28	IAFs-ID2	LGALS3BP
7.32121162770402e-30	-0.417634	0.108	0.303	2.13986583631628e-28	IAFs-ID2	NOP10
8.03621541404088e-30	0.568439538020989	0.611	0.456	2.3444258564766e-28	IAFs-ID2	MORF4L2
1.00693603396977e-29	0.581510487595981	0.572	0.405	2.92105732251418e-28	IAFs-ID2	TAX1BP1
1.97641516229432e-29	0.611253412087897	0.566	0.404	5.66450458447757e-28	IAFs-ID2	EIF5
1.98349745352022e-29	0.640456500940988	0.516	0.338	5.67954880822213e-28	IAFs-ID2	BCLAF1
2.01040211670436e-29	-0.468739	0.084	0.259	5.75127224189607e-28	IAFs-ID2	KIF5B
2.07263566983531e-29	-0.483287	0.103	0.29	5.9238374836566e-28	IAFs-ID2	BRK1
2.70899393508639e-29	-0.380937	0.098	0.296	7.71415901625428e-28	IAFs-ID2	NOTCH2
2.97211220491432e-29	-0.471171	0.09	0.272	8.44788810391335e-28	IAFs-ID2	APRT
3.23424542420494e-29	0.462568479062826	0.769	0.671	9.18454553003827e-28	IAFs-ID2	ATP6V0E1
3.88424558201838e-29	-0.47961	0.104	0.288	1.097007261824e-27	IAFs-ID2	ACTR2
3.92155161648338e-29	0.455559160062048	0.751	0.651	1.10653471932503e-27	IAFs-ID2	CDC42
4.04124461048673e-29	0.650437054865297	0.271	0.099	1.13823491383727e-27	IAFs-ID2	RARRES3
4.20539654204293e-29	0.658394088076883	0.371	0.185	1.18339323946934e-27	IAFs-ID2	CNRIP1
4.96104888809307e-29	0.636564346189181	0.593	0.452	1.39223928125815e-27	IAFs-ID2	HERPUD1
5.0987204427304e-29	0.324329668486692	0.958	0.898	1.42957969915541e-27	IAFs-ID2	RPL6
5.25810862917658e-29	-0.439825	0.098	0.284	1.47160543404832e-27	IAFs-ID2	MRPS21
6.04788508398982e-29	0.636030781385488	0.568	0.409	1.68979806129176e-27	IAFs-ID2	SRI
7.51669490193595e-29	-0.478441	0.086	0.262	2.09238312175903e-27	IAFs-ID2	PSMB6
7.84827858718438e-29	0.717274875216569	0.361	0.176	2.18272322431011e-27	IAFs-ID2	TGFBI
1.29464944182148e-28	-0.403639	0.101	0.289	3.56857909310615e-27	IAFs-ID2	TAPBP
1.64578345637664e-28	0.639651785564359	0.728	0.598	4.52036019906571e-27	IAFs-ID2	SFRP4
1.74158725239394e-28	0.695359163469615	0.395	0.205	4.77503152687336e-27	IAFs-ID2	SGK1
1.85404242218944e-28	-0.384964	0.098	0.288	5.07437653041283e-27	IAFs-ID2	SNRPG
1.99246611255963e-28	0.560167724351971	0.548	0.374	5.44841880841328e-27	IAFs-ID2	CYBRD1
2.05226645052303e-28	-0.546609	0.216	0.437	5.60699463581169e-27	IAFs-ID2	TRPS1
2.11432226565883e-28	0.607797133928718	0.498	0.318	5.7714477915984e-27	IAFs-ID2	ZFR
2.30483182265996e-28	0.478908891211672	0.655	0.509	6.2693853845172e-27	IAFs-ID2	XRCC5
2.4396941045682e-28	0.546155407269666	0.644	0.525	6.63040374980105e-27	IAFs-ID2	PSMB1
4.00476290677802e-28	-0.495742	0.091	0.265	1.07698464222986e-26	IAFs-ID2	GOLGB1
5.30534331692842e-28	0.575617676356578	0.439	0.257	1.41454515185091e-26	IAFs-ID2	FKBP14
6.39774741585586e-28	0.658367347466673	0.346	0.172	1.69995720787347e-26	IAFs-ID2	FAS
6.51885022837304e-28	-0.474835	0.083	0.253	1.72916967273505e-26	IAFs-ID2	CYTOR
6.65428021531027e-28	-0.44562	0.083	0.251	1.76358348700379e-26	IAFs-ID2	CLTC
6.99857632360226e-28	0.596104928148914	0.48	0.296	1.85324693724654e-26	IAFs-ID2	SLK
1.1160647680343e-27	-0.62703	0.121	0.311	2.93033208841005e-26	IAFs-ID2	CBLB
1.1638315354732e-27	-0.416876	0.197	0.417	3.05057771844592e-26	IAFs-ID2	QKI
1.29493440161132e-27	0.401771644519143	0.85	0.74	3.38562511651661e-26	IAFs-ID2	PRRX1
2.5317995916324e-27	-0.448563	0.201	0.421	6.50956140646929e-26	IAFs-ID2	STAG1
2.79318761088335e-27	-0.460841	0.087	0.253	7.15194533556926e-26	IAFs-ID2	AP3S1
3.02481610975924e-27	-0.491142	0.108	0.295	7.73224857364362e-26	IAFs-ID2	NFKBIZ
3.045732913029e-27	0.560968512525476	0.52	0.349	7.77929901990638e-26	IAFs-ID2	EIF3I
3.6941571349142e-27	0.618011194360872	0.566	0.415	9.38134232409113e-26	IAFs-ID2	SBDS
5.94949947950022e-27	-0.484085	0.173	0.381	1.49252949695446e-25	IAFs-ID2	RASAL2
6.64109238450771e-27	0.570350517158093	0.555	0.399	1.66333325995811e-25	IAFs-ID2	PSMB5
1.00335484859298e-26	-0.410005	0.09	0.264	2.49886976841703e-25	IAFs-ID2	GSTO1
1.12056767881853e-26	-0.625817	0.089	0.251	2.78293766229082e-25	IAFs-ID2	GAS1
1.16988345553078e-26	0.637569919606393	0.481	0.316	2.89730849074777e-25	IAFs-ID2	SERINC3
1.56336078551496e-26	0.748410544173891	0.434	0.251	3.85944572564338e-25	IAFs-ID2	CLU
2.07915053290636e-26	-0.239072	0.096	0.285	5.10429808324128e-25	IAFs-ID2	GLUL
2.29803981468335e-26	0.579364412447622	0.6	0.474	5.61940564629199e-25	IAFs-ID2	HP1BP3
2.99290131652499e-26	-0.439795	0.095	0.266	7.27834133348329e-25	IAFs-ID2	SF3B5
3.33393886495235e-26	0.354344330130373	0.924	0.896	8.08865261659779e-25	IAFs-ID2	RPL18
3.43265164364733e-26	-0.506408	0.104	0.276	8.32162857773722e-25	IAFs-ID2	PDPN
4.50502565020091e-26	-0.510306	0.378	0.591	1.084496539973e-24	IAFs-ID2	PLXDC2
5.31259071153213e-26	-0.459418	0.089	0.255	1.27592779398983e-24	IAFs-ID2	TPM3
5.83957802256977e-26	0.520109682261752	0.61	0.48	1.40032357813666e-24	IAFs-ID2	CBX3
5.91338737931884e-26	0.56796941206057	0.474	0.297	1.41583128119054e-24	IAFs-ID2	SF3B2
1.10886760780205e-25	-0.484489	0.101	0.266	2.61851648055816e-24	IAFs-ID2	ATP6AP2
1.17437389164464e-25	-0.814981	0.087	0.253	2.76687847231439e-24	IAFs-ID2	MMP11
1.41655645430261e-25	0.520343287410945	0.566	0.41	3.32987496716263e-24	IAFs-ID2	LDHB
2.5837000655795e-25	0.634227696904062	0.379	0.212	5.99611950799881e-24	IAFs-ID2	CD82
2.64111530811463e-25	0.553494263592381	0.493	0.318	6.1156229055312e-24	IAFs-ID2	SRSF5
2.76583272843375e-25	-0.411678	0.094	0.262	6.39485295465183e-24	IAFs-ID2	RAB13
3.22214259998974e-25	0.578594452939854	0.507	0.356	7.41667325652914e-24	IAFs-ID2	LAMP2
5.53634523740954e-25	0.571211882584036	0.555	0.424	1.25660841132177e-23	IAFs-ID2	ST13
7.17652585144107e-25	0.599760826744504	0.505	0.353	1.6193963869581e-23	IAFs-ID2	DECR1
7.19145910354536e-25	0.612358268332427	0.534	0.38	1.62158505055344e-23	IAFs-ID2	DNAJC8
1.13297610821458e-24	-0.437206	0.108	0.271	2.52895286633315e-23	IAFs-ID2	SELENOF
1.30107157948375e-24	0.564303907015276	0.566	0.428	2.89581894221018e-23	IAFs-ID2	ATP5F1B
1.43693785714223e-24	0.541974740817503	0.604	0.483	3.18677227558916e-23	IAFs-ID2	SH3BGRL
1.91516242117648e-24	0.573245579279168	0.485	0.324	4.21417344693819e-23	IAFs-ID2	PCNP
2.16731847297308e-24	-0.486431	0.095	0.257	4.7487879016727e-23	IAFs-ID2	FBLN2
2.38653005239419e-24	-0.323831	0.135	0.328	5.21434937117607e-23	IAFs-ID2	BIRC6
2.41432953728498e-24	-0.39732	0.15	0.344	5.27137122791848e-23	IAFs-ID2	USP34
2.88231586675701e-24	-0.40058	0.093	0.255	6.27546803821966e-23	IAFs-ID2	TOMM20
3.13112649293118e-24	0.236091596211188	0.929	0.811	6.78856270146912e-23	IAFs-ID2	CST3
6.50276009383807e-24	-0.467377	0.137	0.321	1.38848044953336e-22	IAFs-ID2	GLI3
7.23057036542667e-24	0.544030252679077	0.548	0.408	1.54282046185709e-22	IAFs-ID2	SCP2
7.61881391537429e-24	0.556835489475722	0.485	0.328	1.62230991564348e-22	IAFs-ID2	MAGED2
1.28809425588034e-23	0.752514401584432	0.4	0.233	2.7129664334252e-22	IAFs-ID2	HES1
1.88433903196654e-23	0.593404928962967	0.414	0.251	3.93665488121291e-22	IAFs-ID2	SCPEP1
5.48694049099228e-23	0.589942516189679	0.52	0.377	1.11987081878737e-21	IAFs-ID2	COPZ2
6.58076834292514e-23	0.542591622544287	0.405	0.237	1.33783047769361e-21	IAFs-ID2	CCND1
8.04872370265883e-23	0.372339318025396	0.837	0.754	1.6287756874969e-21	IAFs-ID2	DSTN
1.00925785561101e-22	0.441940433523272	0.68	0.6	2.03176263044446e-21	IAFs-ID2	PARK7
1.01763061456593e-22	0.530791293299596	0.59	0.48	2.0462728037112e-21	IAFs-ID2	SF3B6
1.45217115641434e-22	0.671718201875596	0.371	0.198	2.89146315989905e-21	IAFs-ID2	RASD1
1.65838900292595e-22	-0.342529	0.096	0.254	3.29360308260587e-21	IAFs-ID2	H2AFJ
1.6799116606359e-22	-0.412237	0.099	0.258	3.3320757407056e-21	IAFs-ID2	PPA1
1.97152368647547e-22	-0.377077	0.101	0.26	3.89055712448299e-21	IAFs-ID2	VDAC1
2.63915150593402e-22	0.580959939129779	0.405	0.246	5.15224902059533e-21	IAFs-ID2	HEXB
2.70591723539214e-22	0.511881438640518	0.563	0.429	5.27926497398735e-21	IAFs-ID2	SUMO1
3.19641608781428e-22	0.563305405306228	0.419	0.263	6.21275804470903e-21	IAFs-ID2	SLC39A7
3.93654031023265e-22	0.715437091336266	0.434	0.275	7.6036092201763e-21	IAFs-ID2	PTN
6.462094538262e-22	-0.300954	0.095	0.253	1.23281165630809e-20	IAFs-ID2	ELOC
6.98018280383093e-22	-0.583287	0.155	0.327	1.32919498234966e-20	IAFs-ID2	PCSK5
7.36363333269845e-22	0.594631720971586	0.325	0.173	1.40049163851236e-20	IAFs-ID2	ANAPC13
8.71126822283715e-22	0.496196827879529	0.584	0.472	1.64970973153998e-20	IAFs-ID2	TMEM14C
1.09020542563927e-21	0.511671192970817	0.561	0.436	2.05080415890442e-20	IAFs-ID2	SRRM1
1.218388184423e-21	0.52463394446699	0.458	0.302	2.28776380180566e-20	IAFs-ID2	TBCB
1.39601584035663e-21	-0.276339	0.102	0.266	2.61179726847398e-20	IAFs-ID2	DLG1
1.50034657901922e-21	-0.442085	0.286	0.487	2.79853929627775e-20	IAFs-ID2	B4GALT1
2.07446988497059e-21	0.516613632150595	0.419	0.261	3.84857640575801e-20	IAFs-ID2	CRYAB
2.31593438350077e-21	0.5342637773044	0.49	0.349	4.28116223565756e-20	IAFs-ID2	EIF3A
3.86933933279331e-21	0.512260122977092	0.61	0.521	7.07255877336887e-20	IAFs-ID2	SNX3
4.254218073262e-21	0.648392383174881	0.477	0.348	7.74862929722535e-20	IAFs-ID2	OPTN
4.66659256264085e-21	-0.568326	0.103	0.255	8.46489290256081e-20	IAFs-ID2	IER2
4.82831985878153e-21	-0.505	0.111	0.265	8.7480120388754e-20	IAFs-ID2	COL4A1
5.30868298398958e-21	-0.298113	0.105	0.267	9.59029832128077e-20	IAFs-ID2	UBR5
5.6195560597307e-21	0.563759602691487	0.423	0.261	1.01282772450597e-19	IAFs-ID2	LEPR
8.78258235709468e-21	0.6385760524454	0.44	0.303	1.57012098434799e-19	IAFs-ID2	EMC4
9.2185271602818e-21	0.50659390893653	0.498	0.355	1.64615797394727e-19	IAFs-ID2	PAPOLA
9.7090177066072e-21	0.621813340640312	0.612	0.495	1.7307525120029e-19	IAFs-ID2	MDK
1.35953930981899e-20	0.549631223013564	0.441	0.303	2.39461324029631e-19	IAFs-ID2	C5orf15
1.4625500209854e-20	0.600634881280743	0.259	0.121	2.57020560125749e-19	IAFs-ID2	EGR2
1.74017257632752e-20	0.284744429915494	0.959	0.911	3.04427028570181e-19	IAFs-ID2	CALD1
1.77165778344756e-20	0.58343768821873	0.438	0.298	3.09760166178174e-19	IAFs-ID2	COPB1
2.62727370624715e-20	-0.35144	0.206	0.396	4.54992699647564e-19	IAFs-ID2	PICALM
3.75254409940319e-20	0.590111727572319	0.462	0.325	6.42327741921047e-19	IAFs-ID2	ERGIC3
4.96583496876711e-20	-0.322058	0.132	0.301	8.4487369029293e-19	IAFs-ID2	EXOC4
5.11067127060962e-20	0.443070230475639	0.7	0.638	8.69038514303114e-19	IAFs-ID2	OAZ1
6.9453431630543e-20	-0.330176	0.126	0.292	1.17073243676686e-18	IAFs-ID2	MKLN1
7.6406625482956e-20	-0.32426	0.155	0.333	1.28444387993106e-18	IAFs-ID2	WNK1
7.87099603624642e-20	0.551116586755486	0.391	0.251	1.32244685029819e-18	IAFs-ID2	ARCN1
9.00900710913666e-20	-0.330273	0.104	0.259	1.50792576042827e-18	IAFs-ID2	CYTH3
9.30882522168769e-20	-0.387514	0.209	0.392	1.55726794286354e-18	IAFs-ID2	MAP4K4
1.11696789015719e-19	0.544665842651691	0.54	0.432	1.86053221359409e-18	IAFs-ID2	ATP5IF1
1.28970219643661e-19	0.552066962638349	0.493	0.381	2.1402010417782e-18	IAFs-ID2	DYNC1I2
1.8150591388303e-19	0.527755793443512	0.551	0.441	2.99117884251279e-18	IAFs-ID2	FKBP1A
3.04996552488642e-19	0.492319183582597	0.604	0.522	4.94835614941226e-18	IAFs-ID2	POMP
3.05219437141787e-19	-0.339291	0.733	0.844	4.94835614941226e-18	IAFs-ID2	RPL28
3.49493895039062e-19	0.525341774959609	0.56	0.451	5.65431846271552e-18	IAFs-ID2	PLS3
6.06466661941982e-19	0.578793250338656	0.352	0.21	9.63072789353485e-18	IAFs-ID2	CRBN
8.33299414979368e-19	0.878352157467848	0.364	0.221	1.31252071555113e-17	IAFs-ID2	OGN
8.8795133690485e-19	0.474573098245777	0.518	0.397	1.39718173285861e-17	IAFs-ID2	SERINC1
9.65016840083739e-19	0.290534613719153	0.89	0.854	1.51153446610083e-17	IAFs-ID2	RPL24
1.04814018449504e-18	0.511879267780627	0.493	0.369	1.63676810463837e-17	IAFs-ID2	PSMA1
1.47580699715774e-18	-0.243678	0.124	0.284	2.28960702984182e-17	IAFs-ID2	TBC1D5
1.50011076093653e-18	0.471917149681691	0.572	0.48	2.32614772749427e-17	IAFs-ID2	RBX1
1.73417023675609e-18	0.606151249136582	0.4	0.264	2.6823795444422e-17	IAFs-ID2	KDELR3
2.11296583806624e-18	0.517892522209581	0.525	0.417	3.2472176386393e-17	IAFs-ID2	GDI2
2.12777229509641e-18	0.500674807074977	0.596	0.517	3.26835107816941e-17	IAFs-ID2	NEDD8
2.13836414458269e-18	0.543862005474623	0.427	0.298	3.28299295973543e-17	IAFs-ID2	FKBP7
2.1466302178983e-18	0.347088595785677	0.81	0.778	3.29405138241334e-17	IAFs-ID2	HSPB1
2.37278571237325e-18	0.528386590216798	0.55	0.45	3.62851169500237e-17	IAFs-ID2	BZW1
2.39995690061602e-18	0.495047659104405	0.502	0.379	3.66463601256212e-17	IAFs-ID2	HNRNPR
3.08328983691672e-18	0.531430846835573	0.384	0.246	4.68037656674934e-17	IAFs-ID2	IK
3.14043706888274e-18	0.731287987983011	0.275	0.141	4.76245821185145e-17	IAFs-ID2	CXCL2
3.19725311735772e-18	0.469278828531764	0.602	0.521	4.84387755902087e-17	IAFs-ID2	SPCS2
4.55587674516993e-18	0.546587574400017	0.506	0.398	6.8619432823945e-17	IAFs-ID2	REXO2
4.84462384397663e-18	0.589575377827489	0.511	0.405	7.28268490703949e-17	IAFs-ID2	TMEM176B
5.22608554309289e-18	-0.366722	0.156	0.318	7.84089986906073e-17	IAFs-ID2	ESYT2
6.23997581479272e-18	0.783703260644331	0.402	0.272	9.30350965803214e-17	IAFs-ID2	NR4A1
7.26817611565226e-18	0.56523961849911	0.312	0.178	1.07846088321426e-16	IAFs-ID2	IFT57
8.25347365845298e-18	0.483675086351488	0.525	0.421	1.21998626376999e-16	IAFs-ID2	DNAJC15
8.9908813878282e-18	0.488685334029169	0.453	0.322	1.32708664677319e-16	IAFs-ID2	TM9SF2
1.09531324504771e-17	-0.292985	0.118	0.266	1.60981949516452e-16	IAFs-ID2	FYN
1.13648494005109e-17	0.48494378023093	0.617	0.553	1.6687476972826e-16	IAFs-ID2	PHPT1
1.36664421935447e-17	0.495831919468918	0.665	0.574	1.99347322052919e-16	IAFs-ID2	INHBA
1.63278167108312e-17	0.431104386689254	0.677	0.611	2.37051741956407e-16	IAFs-ID2	TSPO
1.68815442069461e-17	-0.195979	0.166	0.338	2.44976113639159e-16	IAFs-ID2	ARPC1B
2.37467161755024e-17	-0.269048	0.117	0.262	3.42166660994138e-16	IAFs-ID2	MARK3
3.44319145310915e-17	0.577573485282738	0.3	0.17	4.8889531439151e-16	IAFs-ID2	PPT1
4.14685177098409e-17	0.458188571417688	0.584	0.513	5.8478726248807e-16	IAFs-ID2	SPCS1
4.34143160082102e-17	0.533355797637283	0.455	0.336	6.11391972075623e-16	IAFs-ID2	TPR
4.48191034658818e-17	0.615905577048326	0.642	0.539	6.30601936230676e-16	IAFs-ID2	ID3
4.59352855508439e-17	-0.409686	0.163	0.32	6.45427218565191e-16	IAFs-ID2	COL4A2
4.64486347300412e-17	0.484681700073535	0.375	0.241	6.52344334182292e-16	IAFs-ID2	POLR2E
5.25745837363712e-17	0.75239883862631	0.391	0.277	7.36044172309197e-16	IAFs-ID2	CD74
5.92495396764359e-17	-0.282691	0.152	0.311	8.26878035250152e-16	IAFs-ID2	ANKRD17
6.08123537403556e-17	0.419801256424522	0.631	0.559	8.4792454706737e-16	IAFs-ID2	SUB1
6.88975661816272e-17	0.602295649037554	0.31	0.183	9.58071990771623e-16	IAFs-ID2	NINJ1
7.608188643429e-17	0.52747961696957	0.341	0.213	1.0546617474305e-15	IAFs-ID2	GORASP2
9.24059454556306e-17	-0.292386	0.164	0.324	1.27127930821774e-15	IAFs-ID2	ARHGAP21
1.35085486114537e-16	0.410577082873309	0.656	0.566	1.84370860387691e-15	IAFs-ID2	MXRA5
1.99346857303854e-16	0.436453860812651	0.545	0.452	2.69231226372624e-15	IAFs-ID2	REEP5
2.27503204227948e-16	0.53425826110831	0.516	0.422	3.05791942446433e-15	IAFs-ID2	SNX6
2.48386111357327e-16	0.407361592917578	0.611	0.528	3.32994309912277e-15	IAFs-ID2	ENO1
2.52925123604978e-16	0.39114718272318	0.688	0.622	3.3863985218364e-15	IAFs-ID2	C12orf57
3.07869025031965e-16	0.408483232099364	0.644	0.583	4.09022218419397e-15	IAFs-ID2	CCNI
3.08167098718946e-16	0.46991457147968	0.54	0.45	4.09242736927149e-15	IAFs-ID2	SLC25A3
3.2525357776747e-16	-0.225624	0.135	0.285	4.3119410981565e-15	IAFs-ID2	TNRC6A
3.64297131783536e-16	0.528646054813854	0.445	0.332	4.81923729159586e-15	IAFs-ID2	CNIH1
5.12070944592952e-16	-0.299535	0.156	0.311	6.72245000227917e-15	IAFs-ID2	LMCD1
6.01186325760538e-16	0.518714469997507	0.35	0.224	7.85573797752552e-15	IAFs-ID2	CBX1
6.94172090121529e-16	0.448440368861386	0.438	0.316	9.04408734068344e-15	IAFs-ID2	OAT
8.10739035248647e-16	0.440214367126951	0.528	0.421	1.05141552072305e-14	IAFs-ID2	TCEAL4
9.29387050868177e-16	0.465964834434187	0.448	0.331	1.19976123374991e-14	IAFs-ID2	MDH1
1.17477498163018e-15	-0.153332	0.139	0.292	1.504003243011e-14	IAFs-ID2	TAOK3
1.50239238472254e-15	0.468630465442465	0.548	0.478	1.90845103991282e-14	IAFs-ID2	VAPA
1.66646164692203e-15	0.553405039468563	0.402	0.288	2.10908148467885e-14	IAFs-ID2	SEC63
1.70831582632306e-15	0.523704061941939	0.344	0.224	2.16116949494246e-14	IAFs-ID2	DNAJC10
1.71028961425881e-15	0.346371844454967	0.55	0.444	2.16278338077414e-14	IAFs-ID2	SLC25A5
1.77888675592183e-15	-0.222844	0.253	0.441	2.24677820921199e-14	IAFs-ID2	CSNK1A1
2.0482780073658e-15	0.524467071856613	0.44	0.328	2.57026120794683e-14	IAFs-ID2	UBE2I
2.09836017401778e-15	0.517330192017772	0.406	0.286	2.63097510770615e-14	IAFs-ID2	DAP
2.20246117198646e-15	0.532089442008581	0.419	0.31	2.75147790445502e-14	IAFs-ID2	NDUFA5
2.66209838308857e-15	0.510629678563898	0.423	0.312	3.31233462268474e-14	IAFs-ID2	COX7A2L
2.74503194214442e-15	0.481093863186395	0.366	0.239	3.41141514767422e-14	IAFs-ID2	TIMMDC1
3.19101744698414e-15	-0.171269	0.126	0.27	3.95140297931505e-14	IAFs-ID2	MYCBP2
3.38418408244033e-15	-0.188689	0.186	0.351	4.18725204641239e-14	IAFs-ID2	WAC
3.67690130853524e-15	-0.316402	0.38	0.563	4.53674855997764e-14	IAFs-ID2	FOXP1
3.75499412509863e-15	0.480562394969763	0.352	0.224	4.63125907578845e-14	IAFs-ID2	SUPT16H
4.81980246079557e-15	0.521830279456377	0.745	0.664	5.90225770120033e-14	IAFs-ID2	COL11A1
5.20940261750724e-15	0.511864361921039	0.542	0.477	6.35924790762843e-14	IAFs-ID2	PSME1
5.72850325875188e-15	0.53153106160695	0.381	0.265	6.96548225913072e-14	IAFs-ID2	SNRPC
5.90333743865856e-15	0.515286025968796	0.332	0.212	7.17525306098546e-14	IAFs-ID2	PPP2R1A
8.35327211186858e-15	0.449717969280367	0.586	0.519	1.00556606376063e-13	IAFs-ID2	ERH
9.2958155414721e-15	0.364182805059304	0.693	0.603	1.11499402673592e-13	IAFs-ID2	MYL9
9.51776718921156e-15	0.479973995429931	0.539	0.45	1.14073293251897e-13	IAFs-ID2	EIF2S2
1.07447089781765e-14	0.467686724339432	0.384	0.261	1.28232886580071e-13	IAFs-ID2	SNAI2
1.12940053798333e-14	0.494197927238652	0.447	0.341	1.34684709267897e-13	IAFs-ID2	GRN
1.1515006825116e-14	0.521733902264215	0.353	0.233	1.37161838314397e-13	IAFs-ID2	ATP6V1D
1.19372209614629e-14	0.45332691160978	0.587	0.527	1.41646487869798e-13	IAFs-ID2	NDUFB4
1.38512003634097e-14	0.405595335706006	0.634	0.576	1.63793087656167e-13	IAFs-ID2	DNAJA1
1.46802396487872e-14	0.475164329098872	0.516	0.426	1.73265975161419e-13	IAFs-ID2	GABARAPL2
1.47185853726044e-14	0.474680162454989	0.391	0.275	1.73652403661092e-13	IAFs-ID2	CCDC47
1.59999340035475e-14	-0.226413	0.161	0.31	1.88268118229361e-13	IAFs-ID2	STK3
1.66088838028482e-14	-0.298636	0.15	0.29	1.94989176953332e-13	IAFs-ID2	PTPN12
1.92067623723999e-14	0.495628430936895	0.388	0.274	2.24383073839251e-13	IAFs-ID2	PHF3
1.99974262581145e-14	-0.290333	0.126	0.258	2.33268170304558e-13	IAFs-ID2	TWIST1
2.41952996690309e-14	0.445617249843812	0.649	0.581	2.81177334713397e-13	IAFs-ID2	PLEKHA5
2.89686110049427e-14	0.578722852848516	0.328	0.219	3.3539069736739e-13	IAFs-ID2	SPART
2.95966762774617e-14	-0.151076	0.156	0.306	3.42534263888053e-13	IAFs-ID2	TRIR
3.11391782803784e-14	-0.205409	0.153	0.299	3.59580328543676e-13	IAFs-ID2	NCKAP1
3.71457971711372e-14	-0.201853	0.136	0.277	4.25453267266607e-13	IAFs-ID2	MED13
3.93401186496653e-14	-0.178749	0.134	0.272	4.49754817713628e-13	IAFs-ID2	PPP6R3
4.15584432100844e-14	0.470858214620814	0.564	0.507	4.74240768889442e-13	IAFs-ID2	UQCR11
5.23103015801861e-14	0.473834732695256	0.325	0.208	5.94090089280544e-13	IAFs-ID2	ZBTB1
5.90021975619628e-14	0.535944333108074	0.348	0.237	6.66425842094324e-13	IAFs-ID2	CHMP2B
7.06769769448135e-14	0.492090982507978	0.505	0.416	7.93374673805874e-13	IAFs-ID2	SELENOS
7.61321703357267e-14	0.47666313413587	0.441	0.345	8.53065787103611e-13	IAFs-ID2	SP100
7.70138597540575e-14	-0.368324	0.169	0.307	8.62321432201015e-13	IAFs-ID2	FOXO3
[truncated: 2,613 more rows]

## Sheet: Table S5
Table S5 Myeloid subpopulation markers
[truncated: 17,589 more rows]

## Sheet: Table S6
Table S6 M1/M2 Macrophage Signature
[truncated: 12 more rows]

[truncated: 1 more sheets: Table S7]
